# Supplementary material for: Sequence and epigenetic landscapes of active and silent nucleolus organizer regions in Arabidopsis
Source: Sci Adv. 2023 Nov 1;9(44):eadj4509. doi: 10.1126/sciadv.adj4509 (PMC10619934; doi:10.1126/sciadv.adj4509)
Supplement: Supplementary file 2 — Data S1 to 10 [file sciadv.adj4509_data_s1_to_s10.zip]

Archive with 10 entries (10 files):
- adj4509_Data_S1.fa
- adj4509_Data_S10.xlsx
- adj4509_Data_S2.xlsx
- adj4509_Data_S3.xlsx
- adj4509_Data_S4.xlsx
- adj4509_Data_S5.xlsx
- adj4509_Data_S6.xlsx
- adj4509_Data_S7.xlsx
- adj4509_Data_S8.xlsx
- adj4509_Data_S9.xlsx
