# Supplementary material for: Sequence and epigenetic landscapes of active and silent nucleolus organizer regions in Arabidopsis
Source: Sci Adv. 2023 Nov 1;9(44):eadj4509. doi: 10.1126/sciadv.adj4509 (PMC10619934; doi:10.1126/sciadv.adj4509)
Supplement: Supplementary file 2 — Data S1 to 10 [file sciadv.adj4509_data_s1_to_s10.zip › adj4509_Data_S1.fa]

>45S_rDNA_Col-0_consensus
GTCGACCAGGACGGCCGGATGTCCGAGAAAAAAAAATGTTGCCGAATAACTTTCGAAAATCATTGGATATGATGCAATGTTTTGTGATCGAATCTCTTAAAATACATCAATAAAGAGTTTAGGATGTCAAGTTTGCATCAAATATGCCCACGGAGCCCCAACTAGACCATGAAAATCCGATGTTGTATCAGGTCAAATGACCTAGCTAGAGGTGTCAAAAAATTATGAAAATTTACCAGAAAATAGGATTTAGTATCCTTATGATGCATGCCAAAAAGAATTTTCAAATTCCAAGTATTTCTTTTTTTTTGGCACCGGTGTCTCCTCAGACATTTCAATGTCTGTTGGTGCCAAGAGGGAAAAGGGCTATTAAGCTATATAGGGGGGTGGGTGTTGAGGGAGTCTGGGCAGTCCGTGGGGAACCCCCTTTTTCGGTTCGGACTTGGGTAGCGATCGAGGGATGGTATCGGATATCGGCACGAGGAATGACCGACCGTCCGGCCGCCGGGATTTTCGCCGGAAAACTTTTCCGGCGACTTTTCCGGCGATCGGTTTTGTTGCCTTTTTCCGAGTTTTCTCAGCAGTTCTCGGACAAAAACTGCTGAATCGTCGAGGAGAATGGGCTTGCCTTGCGTGGGCTGCCATTAGTTCTTCGAGGCGTTAGGGTGGCGGCGGTATAAAAGTGTCGGAGTTTTTTCAGCAGTTCTCGGACAAAAATTGCTGAGTGGCCGAGAAGAATGGGCGTGTCATGCGTGGGCTGACATGGATTCTTCGAGGCCTAGGGGTGGCGGTATATAACTTGTTCGCATGATATTACCGAGATGTCCCCACGGGCATCTTTTCACCTCGTCGCCGAAGAGAATGGGCGTGTCATGGCATGGGCTGACATGGATTCTCCTAGGCCGTTTGGGTGGCGGTATAGTCGTCTTGCGCACGAAATACCGAGATGTCCCCATGGGCATCGATTCCACCCGCCTAGGTTGGATGGGCGTGCTTCGTCGGAAAGCATGGATCCGCCTAGGCTGTCCCGAGTGTGAGCGAGGTGTGAGTGTCGCCCATGGGCATCGACACCTTGCGGCTAGGAACTGGAACGAGACGGGTGGCAAAGATTTCGAGTAGCACTTCATACTACCGTGGGTTTTTTAAACCTTCCGAGTTTTGTTGATGTTATTCCGAGAATTAGCAAACCGTAACGAAGATGTTCTTGGCAACCATCTTTTGATGGGAGTCCGGCTGTTCGATAGCCGGCCAAGGGTGATGAACGAAATGTGAACCCTTGTCTCGCCTAGGTTGGATGGGCGTGCTTCGTTGGAAAGCATGGATCCGCCTAGGCTGTCCCGAGTGTGAGCGAGGTGTGAGTGTCGCCCATGGGCATCGACACCTTGCGGCTAGGAACTGGAACGAGACGGGTAGCAAAGATTTCGAGTAGCACTTCATACTACCGTGGGTTTTTTAAACCTTCCTAGTTTTGTTGATGTTATTCCGAGAATTAGCAAACCGTAACGAAGATGTTCTTGGCAACCATCTTTTGATGGGAGTCCGGCTGTTCGAAAGCCGGCCAAGGGTGATGAACGAAATGTGAACCCTTGTCTCGCCTAGGTTGGATGGGCGTGCTTCGTTGGAAAGCATGGATCCGCCTAGGCTGTCCCGAAGGTATCTCGCGCTTGTACGGCTTTGGCTCGGATTCGTCCGTCTTCTTTCTTCTTAGCCGAGTACTTCGGTAGATTAGTTGGAACGATTGATGATTTTGAGTTAATTGAACGTTCGGCGTATGAGTGGTGATCGGATAGCTAGTGTTCGTAGGCTCCATGCTCGCGCATCGAACTACCTACCACCTATCCTTCTCAGTTAATTCACGGGCGATGTTACGCTCGATGATGAGTTCCGGGGCCTGTGTTTCGTACCTAATTTGAAGGAATTGTTGAGTTTGGTTTACACCTTTGCCCGCGGCTTCTCCTTCGTGGGGAAGTCGTGGGCACAAACATCGGCGCTTGTTCACCTCTCGTCATCGCATTTGTTGCCTTGCTCGCATTGGTGAATGAGTTGCGGGTTGAAATCTCGGATGCGGAAAAGTTGTCGACGGTGACTCGAAGTGATTCAGTCCCGCCAAAGCTCATCCGTCCTTCGGGCAAAAGATGACGGTCAAGACCTCGTCCTTTCTCTCTTTCCATTGCGTTTGAGAGGATGTGGCGGGGAATTGCCGTGATCGATGAATGCTACCTGGTTGATCCTGCCAGTAGTCATATGCTTGTCTCAAAGATTAAGCCATGCATGTGTAAGTATGAACGAATTCAGACTGTGAAACTGCGAATGGCTCATTAAATCAGTTATAGTTTGTTTGATGGTAACTACTACTCGGATAACCGTAGTAATTCTAGAGCTAATACGTGCAACAAACCCCGACTTATGGAAGGGACGCATTTATTAGATAAAAGGTCGACGCGGGCTCTGCCCGTTGCTCTGATGATTCATGATAACTCGACGGATCGCATGGCCTCTGTGCTGGCGACGCATCATTCAAATTTCTGCCCTATCAACTTTCGATGGTAGGATAGTGGCCTACCATGGTGGTAACGGGTGACGGAGAATTAGGGTTCGATTCCGGAGAGGGAGCCTGAGAAACGGCTACCACATCCAAGGAAGGCAGCAGGCGCGCAAATTACCCAATCCTGACACGGGGAGGTAGTGACAATAAATAACAATACCGGGCTCTTTCGAGTCTGGTAATTGGAATGAGTACAATCTAAATCCCTTAACGAGGATCCATTGGAGGGCAAGTCTGGTGCCAGCAGCCGCGGTAATTCCAGCTCCAATAGCGTATATTTAAGTTGTTGCAGTTAAAAAGCTCGTAGTTGAACCTTGGGATGGGTCGGCCGGTCCGCCTTTGGTGTGCATTGGTCGGCTTGTCCCTTCGGTCGGCGATACGCTCCTGGTCTTAATTGGCCGGGTCGTGCCTCCGGCGCTGTTACTTTGAAGAAATTAGAGTGCTCAAAGCAAGCCTACGCTCTGGATACATTAGCATGGGATAACATCATAGGATTTCGATCCTATTGTGTTGGCCTTCGGGATCGGAGTAATGATTAACAGGGACAGTCGGGGGCATTCGTATTTCATAGTCAGAGGTGAAATTCTTGGATTTATGAAAGACGAACAACTGCGAAAGCATTTGCCAAGGATGTTTTCATTAATCAAGAACGAAAGTTGGGGGCTCGAAGACGATCAGATACCGTCCTAGTCTCAACCATAAACGATGCCGACCAGGGATCAGCGGATGTTGCTTATAGGACTCCGCTGGCACCTTATGAGAAATCAAAGTTTTTGGGTTCCGGGGGGAGTATGGTCGCAAGGCTGAAACTTAAAGGAATTGACGGAAGGGCACCACCAGGAGTGGAGCCTGCGGCTTAATTTGACTCAACACGGGGAAACTTACCAGGTCCAGACATAGTAAGGATTGACAGACTGAGAGCTCTTTCTTGATTCTATGGGTGGTGGTGCATGGCCGTTCTTAGTTGGTGGAGCGATTTGTCTGGTTAATTCCGTTAACGAACGAGACCTCAGCCTGCTAACTAGCTACGTGGAGGCATCCCTTCACGGCCGGCTTCTTAGAGGGACTATGGCCGTTTAGGCCAAGGAAGTTTGAGGCAATAACAGGTCTGTGATGCCCTTAGATGTTCTGGGCCGCACGCGCGCTACACTGATGTATTCAACGAGTTCACACCTTGGCCGACAGGCCCGGGTAATCTTTGAAATTTCATCGTGATGGGGATAGATCATTGCAATTGTTGGTCTTCAACGAGGAATTCCTAGTAAGCGCGAGTCATCAGCTCGCGTTGACTACGTCCCTGCCCTTTGTACACACCGCCCGTCGCTCCTACCGATTGAATGATCCGGTGAAGTGTTCGGATCGCGGCGACGTGGGTGGTTCGCCGCCCGCGACGTCGCGAGAAGTCCACTAAACCTTATCATTTAGAGGAAGGAGAAGTCGTAACAAGGTTTCCGTAGGTGAACCTGCGGAAGGATCATTGTCGATACCTGTCCAAAACAGAACGACCCGCGAACCAAAGATCACCACTCTCGGTGGGCCGGTTTCTTAGCCGATTCCTTGCCCGCCGGATCCGTGGTTTCGCGTATCGGCATGATCGGGAGCTTTTATCTCGGTCTTGTCGTGCGCGTTGCTTCCGGATATCACAAAACCCCGGCACGAAAAGTGTCAAGGAACATGCAAACGAACGGCTGGCATTCGCCTCCCCGGAGACGGAGTGTGGGCGGATGCTGTGCTGCGAACTGAAGTCTAAAACGACTCTCGGCAACGGATATCTCGGCTCTCGCATCGATGAAGAACGTAGCGAAATGCGATACTTGGTGTGAATTGCAGAATCCCGTGAACCATCGAGTCTTTGAACGCAAGTTGCGCCCCAAGCCTTCTGGCCGAGGGCACGTCTGCCTGGGTGTCACAAATCGTCGTCCCTCACCATCCTTTGCTGATGCGGGACGGAAGCTGGTCTCCCGTGTGTTACCGCACGCGGTTGGCCTAAATCCGAGCCAAGGACGCCTGGAGCGTACCGACATGCGGTGGTGAACTTGATCCATTACATTTTATCGGTCGCTCTTGTCCGGAAGCTGTAGATGACCCAAAGTCCATATAGCGACCCCAGGTCAGGCGGGATTACCCGCTGAGTTTAAGCATATCAATAAGCGGAGGAAAAGAAACTAACAAGGATTCCCTTAGTAACGGCGAGCGAACCGGGAAGAGCCCAGCTTGAAAATCGGACGTCTTCGGCGTTCGAATTGTAGTCTGGAGAAGCGTCCTCAGCGACGGACCGGGCCTAAGTTCCCTGGAAAGGGGCGCCAGAGAGGGTGAGAGCCCCGTCGTGCCCGGACCCTGTCGCACCACGAGGCGCTGTCTACGAGTCGGGTTGTTTGGGAATGCAGCCCCAATCGGGCGGTAAATTCCGTCCAAGGCTAAATACGGGCGAGAGACCGATAGCGAACAAGTACCGCGAGGTAAAGATGAAAAGGACTTTGAAAAGAGAGTCAAAGAGTGCTTGAAATTGTCGGGAGGGAAGCGGATGGGGGCCGGCGATGCGTCCTGGTCGGATGCGGAACGGAGCAATCCGGTCCGCCGATCGATTCGGGGCGTGGACCGACGCGGATTACGGTGGCGGCCTAAGCCCGGGCTTTTGATACGCTTGTGGAGACGTCGCTGCCGTGATCGTGGTCTGCAGCACGCGCCTAACGGCGTGCCTCGGCATCAGCGTGCTCCGGGCGTCGGCCTGTGGGCTCCCCATTCGACCCGTCTTGAAACACGGACCAAGGAGTCTGACATGTGTGCGAGTCAACGGGTGAGTAAACCCGTAAGGCGCAAGGAAGCTGATTGGCGGGATCCCTCGCGGGTGCACCGCCGACCGACCTTGATCTTCTGAGAAGGGTTCGAGTGTGAGCATGCCTGTCGGGACCCGAAAGATGGTGAACTATGCCTGAGCGGGGTAAAGCCAGAGGAAACTCTGGTGGAAGCCCGCAGCGATACTGACGTGCAAATCGTTCGTCTGACTTGGGTATAGGGGCGAAAGACTAATCGAACCATCTAGTAGCTGGTTCCCTCCGAAGTTTCCCTCAGGATAGCTGGAGCTCGGACGCGAGTTCTATCGGGTAAAGCCAATGATTAGAGGCATTGGGGGCGCAACGCCCTCGACCTATTCTCAAACTTTAAATAGGTAGGACGTGTCGGCTGCTTTGTTGAGCCGTCACACGGAATCGAGAGCTCCAAGTGGGCCATTTTTGGTAAGCAGAACTGGCGATGCGGGATGAACCGGAAGCCGGGTTACGGTGCCCAACTGCGCGCTAACCTAGAACCCACAAAGGGTGTTGGTCGATTAAGACAGCAGGACGGTGGTCATGGAAGTCGAAATCCGCTAAGGAGTGTGTAACAACTCACCTGCCGAATCAACTAGCCCCGAAAATGGATGGCGCTTAAGCGCGCGACCTATACCCGGCCGTCGGGGCAAGAGCCAGGCCTCGATGAGTAGGAGGGCGCGGCGGTCGCTGCAAAACCTAGGGCGCGAGCCCGGGCGGAGCGGCCGTCGGTGCAGATCTTGGTGGTAGTAGCAAATATTCAAATGAGAACTTTGAAGGCCGAAGAGGGGAAAGGTTCCATGTGAACGGCACTTGCACATGGGTTAGTCGATCCTAAGAGTCGGGGGAAACCCGTCTGATAGCGCTTAAGCGCGAACTTCGAAAGGGGATCCGGTTAAAATTCCGGAACCGGGACGTGGCGGTTGACGGCAACGTTAGGGAGTCCGGAGACGTCGGCGGGGGCCTCGGGAAGAGTTATCTTTTCTGTTTAACAGCCTGCCCACCCTGGAAACGGCTCAGCCGGAGGTAGGGTCCAGCGGCTGGAAGAGCACCGCACGTCGCGTGGTGTCCGGTGCGCCCCCGGCGGCCCTTGAAAATCCGGAGGACCGAGTGCCGCTCACGCCCGGTCGTACTCATAACCGCATCAGGTCTCCAAGGTGAACAGCCTCTGGTCGATGGAACAATGTAGGCAAGGGAAGTCGGCAAAATGGATCCGTAACTTCGGGAAAAGGATTGGCTCTGAGGGCTGGGCTCGGGGGTCCCAGTTCCGAACCCGTCGGCTGTCAGCGGACTGCTCGAGCTGCTTCCGCGGCGAGAGCGGGTCGCCGCGTGCCGGCCGGGGGACGGACTGGGAACGGCTCTCTCGGGAGCTTTCCCCGGGCGTCGAACAGTCAGCTCAGAACTGGTACGGACAAGGGGAATCCGACTGTTTAATTAAAACAAAGCATTGCGATGGTCCCTGCGGATGCTAACGCAATGTGATTTCTGCCCAGTGCTCTGAATGTCAAAGTGAAGAAATTCAACCAAGCGCGGGTAAACGGCGGGAGTAACTATGACTCTCTTAAGGTAGCCAAATGCCTCGTCATCTAATTAGTGACGCGCATGAATGGATTAACGAGATTCCCACTGTCCCTGTCTACTATCCAGCGAAACCACAGCCAAGGGAACGGGCTTGGCAGAATCAGCGGGGAAAGAAGACCCTGTTGAGCTTGACTCTAGTCCGACTTTGTGAAATGACTTGAGAGGTGTAGGATAAGTGGGAGCTTCGGCGCAAGTGAAATACCACTACTTTTAACGTTATTTTACTTACTCCGTGAATCGGAGGCGGGGTACAACCCCTGTTTTTGGTCCCAAGGCTCGCTTCGGCGGGTCGATCCGGGCGGAGGACATTGTCAGGTGGGGAGTTTGGCTGGGGCGGCACATCTGTTAAAAGATAACGCAGGTGTCCTAAGATGAGCTCAACGAGAACAGAAATCTCGTGTGGAACAAAAGGGTAAAAGCTCGTTTGATTCTGATTTTCAGTACGAATACGAACCGTGAAAGCGTGGCCTATCGATCCTTTAGACCTTCGGAATTTGAAGCTAGAGGTGTCAGAAAAGTTACCACAGGGATAACTGGCTTGTGGCAGCCAAGCGTTCATAGCGACGTTGCTTTTTGATCCTTCGATGTCGGCTCTTCCTATCATTGTGAAGCAGAATTCACCAAGTGTTGGATTGTTCACCCACCAATAGGGAACGTGAGCTGGGTTTAGACCGTCGTGAGACAGGTTAGTTTTACCCTACTGATGCCCGCGTCGCGATAGTAATTCAACCTAGTACGAGAGGAACCGTTGATTCGCACAATTGGTCATCGCGCTTGGTTGAAAAGCCAGTGGCGCGAAGCTACCGTGCGCTGGATTATGACTGAACGCCTCTAAGTCAGAATCCGGGCTAGAAGCGACGCATGCGCCCGCCGCCCGATTGCCGACCCTCAGTAGGAGCTTAGGCTCCCAAAGGCACGTGTCGTTGGCTAAGTCCGTTCGGCGGAAGCGTCGTTCGGACCGCCTTGAATTATAATTACCACCGAGCGGCGGGTAGAATCCTTTGCAGACGACTTAAATACGCGACGGGGTATTGTAAGTGGCAGAGTGGCCTTGCTGCCACGATCCACTGAGATTCAGCCCTTTGTCGCTAAGATTCGACCCTCCCCTAAATCACTCCAAAAAAAACAATCCCCAATTCTACACAAGTGTTTCTACACTAACAAAGCAACAGCTCCTTAACGAATTCCCAACTTTACACGAGCTCGTCTCTCGAGGTTAAATGTTATTACTTGGTAAGATTCCGGACCTCGCCAAGTGTTTTGAAAACCCGCAACGCTCGCAAAGGTGGATAGTGAGAATAATAAGTGAAGAGACAGACTTGTCCAAAACGCCCACCACGAAGGTGCATAGTGAGAAGAGTAAGTCAAGAGATAGACTTGTCCAAAAAGAAACGGAAGAGAAAGCGTGGGGAGACGCTCACGAAGGTGCATAGTGAGAAGAGTAAGTCAAGAGACAGACTTGTTCGAAAAGAAACAGAAGAGAATGCTTGGGGTTACACTCACGAAGGTGCATAGTGAGAAGAGTAAGTCAAGAGACAGACTTGTTCGAAAAGAAACAAAAGAGAATGCTTGGGGAGATAGAAGTGTGAGATAGTTCTCAAGCTAAGAAAGTTGTAAAAGCTAAGAACTAGCATCAAATGATGGATGAAACACAAGGTAGTTGTTGAAAAGTCAAACACTTGGTGATATGAACACAAACGTTCAATATGACAAACCCATGCCAAGTAAAGAGAAAATGAAAACTGGTGATTGTTGCGGAAATCGTCCAGGATTCCTCGACCAGGACTTGAAATCGTCGAGGGGAAAAAATCGGTTCCGAGGAATCGTCGATCCGGACTTGGAATCGTCGAGAAAAGTTTACCGGGTCCGAGGATTTGTCGAC
>294_294_1045+45S_rDNA
CCCTCCCCTAAATCACTCCAAAAAAAACAATCCCCAATTCTACACAAGTGTTTCTACACTAACAAAGCAACAGCTCCTTAACGAATTCCCAACTTTACACGAGCTCGTCTCTCGAGGTTAAATGTTATTACTTGGTAAGATTCCGGACCTCGCCAAGTGTTTTGAAAACCCGCAACGCTCGCAAAGGTGGATAGTGAGAATAATAAGTGAAGAGACAGACTTGTCCAAAACGCCCACCACGAAGGTGCATAGTGAGAAGAGTAAGTCAAGAGATAGACTTGTCCAAAAAGAAACGGAAGAGAAAGCGTGGGGAGACGCTCACGAAGGTGCATAGTGAGAAGAGTAAGTCAAGAGACAGACTTGTTCGAAAAGAAACAGAAGAGAATGCTTGGGGTTACACTCACGAAGGTGCATAGTGAGAAGAGTAAGTCAAGAGACAGACTTGTTCGAAAAGAAACAAAAGAGAATGCTTGGGGAGATAGAAGTGTGAGATAGTTCTCAAGCTAAGAAAGTTGTAAAAGCTAAGAACTAGCATCAAATGATGGATGAAACACAAGGTAGTTGTTGAAAAGTCAAACACTTGGTGATATGAACACAAACGTTCAATATGACAAACCCATGCCAAGTAAAGAGAAAATGAAAACTGGTGATTGTTGCGGAAATCGTCCAGGATTCCTCGACCAGGACTTGAAATCGTCGAGGGGAAAAAATCGGTTCCGAGGAATCGTCGATCCGGACTTGGAATCGTCGAGAAAAGTTTACCGGGTCCGAGGATTTGTCGACCAGGAGTGGAAATCGTCGAGAAAAATCTATCGGGTCCGAGGAATCGTCGACCAGGACGAGGAATCGTCGACCGGGTCCGAGGATTTGTCGACCAGGGGTTGAAATCGTCGACCAGGTCCGAGACTTCATCGACCGGGTCCGAGGATTCGTCGACCAGGAGTGGAAATCGTCGAGAAAAATCTATCGGGTCCGAGGAATCGTCGACCAGGACGAGGAATCGTCGACCGGGTCCGAGGATTTGTCGACCAGGTCCGAGACTTCATCGACCGGGTCCGAGGATTCGTCGACCAGGTCCGAGACTTCATCGACCGGGTCCAAGTATTTGATTTTATTTTGGAACCGGTGTCTCCTCAGACATTTCAATGTATGTTGGTGCCAAGAGGGAAAAGGGCTATAAAGCTATATAGGGGTGGGTGTGTGTAGTGGGAATTTTGCCCGCACGCGCGCGCGCGAATAAGAATAAGAATAAGTAATAAGAATAAGAATAAGAAAAAGAAAAAAAAAAAAAAAAAAAAAAACAAAACTCCATAGAGTTGTTTTCTCAATCGGGTCCGAGGAATCGTCGATCTGGACTTGGAATCGTCGAGAAAAGTTTACCGGGTCCGAAAATTTGTCGACCAGGAGTGGAAATCGTCGAGAAAAATCTATCGGGTCCGAGGAATCGTCGACCAGGACGAGGAATCGTCGACCGGGTCCGAGGATTTGTCGACCAGGGGTTGAAATAGTCGACCAGGTCCGAGACTTCATCGACCGGGTCCGAGGAATCGTCGACCAGGAGTGGAAATCGTCGAGAAAAATCTATCGGGTCCGAGGAATCGTCGACCAGGACGAGGAATCGTCGACCGGGTCCGAGGATTTGTCGACCAGGTCCGAGACTTCATCGACCGGGTCCGAGGATTCGTCGACCAGGTCCGAGACTTCATCGACCGGGTCCAAGTATTTGATTTTATTTTGGAACCGGTGTCTCCTCAGACATTTCAATGTATGTTGGTGCCAAGAGGGAAAAGGGCTATAAAGCTATATAGGGGTGGGTGTGTGTAGTGGGAATTTTGCCCGCACGCGCGCGCGCGAATAAGAATAAGAATAAGTAATAAGAATAAGAATAAGAAAAAGAAAAAAAAAAAAAAAAAAAAAAACAAAAACTCCATAGAGTTGTTTTCTCAATCGGGTCCGAGGAATCGTCGATCTGGACTTGGAATCGTCGAGAAAAGTTTACCGGGTCCGAAAATTTGTCGACCAGGAGTGGAAATCGTCGAGAAAAATCTATCGGGTCCGAGGAATCGTCGACCAGGACGAGGAATCGTCGACCGGGTCCGAGGATTTGTCGACCAGGGGTTGAAATCGTCGACCAGGTCCGAGACTTCATCGACCGGGTCCGAGGAATCGTCGACCAGGACGATGAATGGTCGATGAAAATCTATCGGGTTCGAGGAATGGTCGACCAGGGGTTGAAATCGTCGACCAGGTCCGAGACTTCATCGACCGTGTCCGAGGAGTGGTCGAGGGTTTGTCGACCAGGACGAGGAATCGTCGACCGGGTCCGAGGATTTGTCGACCAGGGGTTGAAATCGTCGACCAGGACCGAGAATTCATCGACCGGGTCCGAGGAATCGTCGACCAGGACGATGAATGGTCGATGAAAATCTATCGGGTTCGAGGAATGGTCGACCAGGGGTTGAAATCGTCGACCAGGTCCGAGACTTCATCGACCGTGTCCGAGGAGTGGTCGACCAGGAGTTGAAATCATCGACCGGGACCGAGAATTCGTCGACCAGGACGGCGGAATGCTCGACCAGGACGATGAATGGGCGATGAAAATCTATCGGGTTAGAGGAATGGTCGACCAGAAGTTGGAATCGTCGACCGGGTCCGAGAATTCGTCGACCAGGACGAGGAGTGGTCGAGGATTTGTCGACCAGGAGTTGAAATCGTCGACCGGGTCCGAGAATTCGTCGACCAGGACGGCGGAACCCTCGACCAGGACGATGAATGGGCGATGAAAATCTATCGGGTTCGAGGAATGGTCGACCAGAAGTTGAAATGGTCGACCGGGTCCGAGAATTCGTCGACCAGGCCGAGGAGTGGTCGAGGATTTGTCGACCAGGAGTTGAAATCGTCGACCGGGACCGAGAATTCGTCGACCAGGACGGCGGAACCCTCGACCAGGACGATGAATGGGCGATGAAAATCTATCGGGTTCGAGGAATGGTCGACCAGGGGTTGAAATCGTCGACCAGGTCCGAGACTTCATCGACCGGGTCCGAGGATTCGTCGACCAGGACGGCCGGATGTCCGAGAAAAAAAAATGTTGCCGAATAACTTTCGAAAATCATTGGATATGATGCAATGTTTTGTGATCGAATCTCTTAAAATACATCAATAAAGAGTTTAGGATGTCAAGTTTGCATCAAATATGCCCACGGAGCCCCAACTAGACCATGAAAATCCGATGTTGTATCAGGTCAAATGACCTAGCTAGAGGTGTCAAAAAATTATGAAAATTTACCAGAAAATAGGATTTAGTATCCTTATGATGCATGCCAAAAAGAATTTTCAAATTCCAAGTATTTCTTTTTTTTTGGCACCGGTGTCTCCTCAGACATTTCAATGTCTGTTGGTGCCAAGAGGGAAAAGGGCTATTAAGCTATATAGGGGGGTGGGTGTTGAGGGAGTCTGGGCAGTCCGTGGGGAACCCCCTTTTTCGGTTCGGACTTGGGTAGCGATCGAGGGATGGTATCGGATATCGGCACGAGGAATGACCGACCGTCCGGCCGCCGGGATTTTCGCCGGAAAACTTTTCCGGCGACTTTTCCGGCGATCGGTTTTGTTGCCTTTTTCCGAGTTTTCTCAGCAGTTCTCGGACAAAAACTGCTGAATCGTCGAGGAGAATGGGCTTGCCTTGCGTGGGCTGCCATTAGTTCTTCGAGGCGTTAGGGTGGCGGCGGTATAAAAGTGTCGGAGTTTTTTCAGCAGTTCTCGGACAAAAATTGCTGAGTGGCCGAGAAGAATGGGCGTGTCATGCGTGGGCTGACATGGATTCTTCGAGGCCTAGGGGTGGCGGTATATAACTTGTTCGCATGATATTACCGAGATGTCCCCACGGGCATCTTTTCACCTCGTCGCCGAAGAGAATGGGCGTGTCATGGCATGGGCTGACATGGATTCTCCTAGGCCGTTTGGGTGGCGGTATAGTCGTCTTGCGCACGAAATACCGAGATGTCCCCATGGGCATCGATTCCACCCGCCTAGGTTGGATGGGCGTGCTTCGTCGGAAAGCATGGATCCGCCTAGGCTGTCCCGAGTGTGAGCGAGGTGTGAGTGTCGCCCATGGGCATCGACACCTTGCGGCTAGGAACTGGAACGAGACGGGTGGCAAAGATTTCGAGTAGCACTTCATACTACCGTGGGTTTTTTAAACCTTCCGAGTTTTGTTGATGTTATTCCGAGAATTAGCAAACCGTAACGAAGATGTTCTTGGCAACCATCTTTTGATGGGAGTCCGGCTGTTCGATAGCCGGCCAAGGGTGATGAACGAAATGTGAACCCTTGTCTCGCCTAGGTTGGATGGGCGTGCTTCGTTGGAAAGCATGGATCCGCCTAGGCTGTCCCGAGTGTGAGCGAGGTGTGAGTGTCGCCCATGGGCATCGACACCTTGCGGCTAGGAACTGGAACGAGACGGGTAGCAAAGATTTCGAGTAGCACTTCATACTACCGTGGGTTTTTTAAACCTTCCTAGTTTTGTTGATGTTATTCCGAGAATTAGCAAACCGTAACGAAGATGTTCTTGGCAACCATCTTTTGATGGGAGTCCGGCTGTTCGAAAGCCGGCCAAGGGTGATGAACGAAATGTGAACCCTTGTCTCGCCTAGGTTGGATGGGCGTGCTTCGTTGGAAAGCATGGATCCGCCTAGGCTGTCCCGAAGGTATCTCGCGCTTGTACGGCTTTGGCTCGGATTCGTCCGTCTTCTTTCTTCTTAGCCGAGTACTTCGGTAGATTAGTTGGAACGATTGATGATTTTGAGTTAATTGAACGTTCGGCGTATGAGTGGTGATCGGATAGCTAGTGTTCGTAGGCTCCATGCTCGCGCATCGAACTACCTACCACCTATCCTTCTCAGTTAATTCACGGGCGATGTTACGCTCGATGATGAGTTCCGGGGCCTGTGTTTCGTACCTAATTTGAAGGAATTGTTGAGTTTGGTTTACACCTTTGCCCGCGGCTTCTCCTTCGTGGGGAAGTCGTGGGCACAAACATCGGCGCTTGTTCACCTCTCGTCATCGCATTTGTTGCCTTGCTCGCATTGGTGAATGAGTTGCGGGTTGAAATCTCGGATGCGGAAAAGTTGTCGACGGTGACTCGAAGTGATTCAGTCCCGCCAAAGCTCATCCGTCCTTCGGGCAAAAGATGACGGTCAAGACCTCGTCCTTTCTCTCTTTCCATTGCGTTTGAGAGGATGTGGCGGGGAATTGCCGTGATCGATGAATGCTACCTGGTTGATCCTGCCAGTAGTCATATGCTTGTCTCAAAGATTAAGCCATGCATGTGTAAGTATGAACGAATTCAGACTGTGAAACTGCGAATGGCTCATTAAATCAGTTATAGTTTGTTTGATGGTAACTACTACTCGGATAACCGTAGTAATTCTAGAGCTAATACGTGCAACAAACCCCGACTTATGGAAGGGACGCATTTATTAGATAAAAGGTCGACGCGGGCTCTGCCCGTTGCTCTGATGATTCATGATAACTCGACGGATCGCATGGCCTCTGTGCTGGCGACGCATCATTCAAATTTCTGCCCTATCAACTTTCGATGGTAGGATAGTGGCCTACCATGGTGGTAACGGGTGACGGAGAATTAGGGTTCGATTCCGGAGAGGGAGCCTGAGAAACGGCTACCACATCCAAGGAAGGCAGCAGGCGCGCAAATTACCCAATCCTGACACGGGGAGGTAGTGACAATAAATAACAATACCGGGCTCTTTCGAGTCTGGTAATTGGAATGAGTACAATCTAAATCCCTTAACGAGGATCCATTGGAGGGCAAGTCTGGTGCCAGCAGCCGCGGTAATTCCAGCTCCAATAGCGTATATTTAAGTTGTTGCAGTTAAAAAGCTCGTAGTTGAACCTTGGGATGGGTCGGCCGGTCCGCCTTTGGTGTGCATTGGTCGGCTTGTCCCTTCGGTCGGCGATACGCTCCTGGTCTTAATTGGCCGGGTCGTGCCTCCGGCGCTGTTACTTTGAAGAAATTAGAGTGCTCAAAGCAAGCCTACGCTCTGGATACATTAGCATGGGATAACATCATAGGATTTCGATCCTATTGTGTTGGCCTTCGGGATCGGAGTAATGATTAACAGGGACAGTCGGGGGCATTCGTATTTCATAGTCAGAGGTGAAATTCTTGGATTTATGAAAGACGAACAACTGCGAAAGCATTTGCCAAGGATGTTTTCATTAATCAAGAACGAAAGTTGGGGGCTCGAAGACGATCAGATACCGTCCTAGTCTCAACCATAAACGATGCCGACCAGGGATCAGCGGATGTTGCTTATAGGACTCCGCTGGCACCTTATGAGAAATCAAAGTTTTTGGGTTCCGGGGGGAGTATGGTCGCAAGGCTGAAACTTAAAGGAATTGACGGAAGGGCACCACCAGGAGTGGAGCCTGCGGCTTAATTTGACTCAACACGGGGAAACTTACCAGGTCCAGACATAGTAAGGATTGACAGACTGAGAGCTCTTTCTTGATTCTATGGGTGGTGGTGCATGGCCGTTCTTAGTTGGTGGAGCGATTTGTCTGGTTAATTCCGTTAACGAACGAGACCTCAGCCTGCTAACTAGCTACGTGGAGGCATCCCTTCACGGCCGGCTTCTTAGAGGGACTATGGCCGTTTAGGCCAAGGAAGTTTGAGGCAATAACAGGTCTGTGATGCCCTTAGATGTTCTGGGCCGCACGCGCGCTACACTGATGTATTCAACGAGTTCACACCTTGGCCGACAGGCCCGGGTAATCTTTGAAATTTCATCGTGATGGGGATAGATCATTGCAATTGTTGGTCTTCAACGAGGAATTCCTAGTAAGCGCGAGTCATCAGCTCGCGTTGACTACGTCCCTGCCCTTTGTACACACCGCCCGTCGCTCCTACCGATTGAATGATCCGGTGAAGTGTTCGGATCGCGGCGACGTGGGTGGTTCGCCGCCCGCGACGTCGCGAGAAGTCCACTAAACCTTATCATTTAGAGGAAGGAGAAGTCGTAACAAGGTTTCCGTAGGTGAACCTGCGGAAGGATCATTGTCGATACCTGTCCAAAACAGAACGACCCGCGAACCAAAGATCACCACTCTCGGTGGGCCGGTTTCTTAGCCGATTCCTTGCCCGCCGGATCCGTGGTTTCGCGTATCGGCATGATCGGGAGCTTTTATCTCGGTCTTGTCGTGCGCGTTGCTTCCGGATATCACAAAACCCCGGCACGAAAAGTGTCAAGGAACATGCAAACGAACGGCTGGCATTCGCCTCCCCGGAGACGGAGTGTGGGCGGATGCTGTGCTGCGAACTGAAGTCTAAAACGACTCTCGGCAACGGATATCTCGGCTCTCGCATCGATGAAGAACGTAGCGAAATGCGATACTTGGTGTGAATTGCAGAATCCCGTGAACCATCGAGTCTTTGAACGCAAGTTGCGCCCCAAGCCTTCTGGCCGAGGGCACGTCTGCCTGGGTGTCACAAATCGTCGTCCCTCACCATCCTTTGCTGATGCGGGACGGAAGCTGGTCTCCCGTGTGTTACCGCACGCGGTTGGCCTAAATCCGAGCCAAGGACGCCTGGAGCGTACCGACATGCGGTGGTGAACTTGATCCATTACATTTTATCGGTCGCTCTTGTCCGGAAGCTGTAGATGACCCAAAGTCCATATAGCGACCCCAGGTCAGGCGGGATTACCCGCTGAGTTTAAGCATATCAATAAGCGGAGGAAAAGAAACTAACAAGGATTCCCTTAGTAACGGCGAGCGAACCGGGAAGAGCCCAGCTTGAAAATCGGACGTCTTCGGCGTTCGAATTGTAGTCTGGAGAAGCGTCCTCAGCGACGGACCGGGCCTAAGTTCCCTGGAAAGGGGCGCCAGAGAGGGTGAGAGCCCCGTCGTGCCCGGACCCTGTCGCACCACGAGGCGCTGTCTACGAGTCGGGTTGTTTGGGAATGCAGCCCCAATCGGGCGGTAAATTCCGTCCAAGGCTAAATACGGGCGAGAGACCGATAGCGAACAAGTACCGCGAGGTAAAGATGAAAAGGACTTTGAAAAGAGAGTCAAAGAGTGCTTGAAATTGTCGGGAGGGAAGCGGATGGGGGCCGGCGATGCGTCCTGGTCGGATGCGGAACGGAGCAATCCGGTCCGCCGATCGATTCGGGGCGTGGACCGACGCGGATTACGGTGGCGGCCTAAGCCCGGGCTTTTGATACGCTTGTGGAGACGTCGCTGCCGTGATCGTGGTCTGCAGCACGCGCCTAACGGCGTGCCTCGGCATCAGCGTGCTCCGGGCGTCGGCCTGTGGGCTCCCCATTCGACCCGTCTTGAAACACGGACCAAGGAGTCTGACATGTGTGCGAGTCAACGGGTGAGTAAACCCGTAAGGCGCAAGGAAGCTGATTGGCGGGATCCCTCGCGGGTGCACCGCCGACCGACCTTGATCTTCTGAGAAGGGTTCGAGTGTGAGCATGCCTGTCGGGACCCGAAAGATGGTGAACTATGCCTGAGCGGGGTAAAGCCAGAGGAAACTCTGGTGGAAGCCCGCAGCGATACTGACGTGCAAATCGTTCGTCTGACTTGGGTATAGGGGCGAAAGACTAATCGAACCATCTAGTAGCTGGTTCCCTCCGAAGTTTCCCTCAGGATAGCTGGAGCTCGGACGCGAGTTCTATCGGGTAAAGCCAATGATTAGAGGCATTGGGGGCGCAACGCCCTCGACCTATTCTCAAACTTTAAATAGGTAGGACGTGTCGGCTGCTTTGTTGAGCCGTCACACGGAATCGAGAGCTCCAAGTGGGCCATTTTTGGTAAGCAGAACTGGCGATGCGGGATGAACCGGAAGCCGGGTTACGGTGCCCAACTGCGCGCTAACCTAGAACCCACAAAGGGTGTTGGTCGATTAAGACAGCAGGACGGTGGTCATGGAAGTCGAAATCCGCTAAGGAGTGTGTAACAACTCACCTGCCGAATCAACTAGCCCCGAAAATGGATGGCGCTTAAGCGCGCGACCTATACCCGGCCGTCGGGGCAAGAGCCAGGCCTCGATGAGTAGGAGGGCGCGGCGGTCGCTGCAAAACCTAGGGCGCGAGCCCGGGCGGAGCGGCCGTCGGTGCAGATCTTGGTGGTAGTAGCAAATATTCAAATGAGAACTTTGAAGGCCGAAGAGGGGAAAGGTTCCATGTGAACGGCACTTGCACATGGGTTAGTCGATCCTAAGAGTCGGGGGAAACCCGTCTGATAGCGCTTAAGCGCGAACTTCGAAAGGGGATCCGGTTAAAATTCCGGAACCGGGACGTGGCGGTTGACGGCAACGTTAGGGAGTCCGGAGACGTCGGCGGGGGCCTCGGGAAGAGTTATCTTTTCTGTTTAACAGCCTGCCCACCCTGGAAACGGCTCAGCCGGAGGTAGGGTCCAGCGGCTGGAAGAGCACCGCACGTCGCGTGGTGTCCGGTGCGCCCCCGGCGGCCCTTGAAAATCCGGAGGACCGAGTGCCGCTCACGCCCGGTCGTACTCATAACCGCATCAGGTCTCCAAGGTGAACAGCCTCTGGTCGATGGAACAATGTAGGCAAGGGAAGTCGGCAAAATGGATCCGTAACTTCGGGAAAAGGATTGGCTCTGAGGGCTGGGCTCGGGGGTCCCAGTTCCGAACCCGTCGGCTGTCAGCGGACTGCTCGAGCTGCTTCCGCGGCGAGAGCGGGTCGCCGCGTGCCGGCCGGGGGACGGACTGGGAACGGCTCTCTCGGGAGCTTTCCCCGGGCGTCGAACAGTCAGCTCAGAACTGGTACGGACAAGGGGAATCCGACTGTTTAATTAAAACAAAGCATTGCGATGGTCCCTGCGGATGCTAACGCAATGTGATTTCTGCCCAGTGCTCTGAATGTCAAAGTGAAGAAATTCAACCAAGCGCGGGTAAACGGCGGGAGTAACTATGACTCTCTTAAGGTAGCCAAATGCCTCGTCATCTAATTAGTGACGCGCATGAATGGATTAACGAGATTCCCACTGTCCCTGTCTACTATCCAGCGAAACCACAGCCAAGGGAACGGGCTTGGCAGAATCAGCGGGGAAAGAAGACCCTGTTGAGCTTGACTCTAGTCCGACTTTGTGAAATGACTTGAGAGGTGTAGGATAAGTGGGAGCTTCGGCGCAAGTGAAATACCACTACTTTTAACGTTATTTTACTTACTCCGTGAATCGGAGGCGGGGTACAACCCCTGTTTTTGGTCCCAAGGCTCGCTTCGGCGGGTCGATCCGGGCGGAGGACATTGTCAGGTGGGGAGTTTGGCTGGGGCGGCACATCTGTTAAAAGATAACGCAGGTGTCCTAAGATGAGCTCAACGAGAACAGAAATCTCGTGTGGAACAAAAGGGTAAAAGCTCGTTTGATTCTGATTTTCAGTACGAATACGAACCGTGAAAGCGTGGCCTATCGATCCTTTAGACCTTCGGAATTTGAAGCTAGAGGTGTCAGAAAAGTTACCACAGGGATAACTGGCTTGTGGCAGCCAAGCGTTCATAGCGACGTTGCTTTTTGATCCTTCGATGTCGGCTCTTCCTATCATTGTGAAGCAGAATTCACCAAGTGTTGGATTGTTCACCCACCAATAGGGAACGTGAGCTGGGTTTAGACCGTCGTGAGACAGGTTAGTTTTACCCTACTGATGCCCGCGTCGCGATAGTAATTCAACCTAGTACGAGAGGAACCGTTGATTCGCACAATTGGTCATCGCGCTTGGTTGAAAAGCCAGTGGCGCGAAGCTACCGTGCGCTGGATTATGACTGAACGCCTCTAAGTCAGAATCCGGGCTAGAAGCGACGCATGCGCCCGCCGCCCGATTGCCGACCCTCAGTAGGAGCTTAGGCTCCCAAAGGCACGTGTCGTTGGCTAAGTCCGTTCGGCGGAAGCGTCGTTCGGACCGCCTTGAATTATAATTACCACCGAGCGGCGGGTAGAATCCTTTGCAGACGACTTAAATACGCGACGGGGTATTGTAAGTGGCAGAGTGGCCTTGCTGCCACGATCCACTGAGATTCAGCCCTTTGTCGCTAAGATTCGAC
