# Supplementary material for: Sequence and epigenetic landscapes of active and silent nucleolus organizer regions in Arabidopsis
Source: Sci Adv. 2023 Nov 1;9(44):eadj4509. doi: 10.1126/sciadv.adj4509 (PMC10619934; doi:10.1126/sciadv.adj4509)
Supplement: Supplementary file 2 — Data S1 to 10 [file sciadv.adj4509_data_s1_to_s10.zip › adj4509_Data_S10.xlsx]

## Sheet: Col-0
POS	REF	ALT	Illumina Depth	Illumina AF		Assembly AF
24	C	T	69820	0.057219		0.0426487
173	A	C	172229	0.002595		0.00224467			0	0
180	A	T	192486	0.002291		0.00224467			0.6	0.6
218	A	G	224013	0.234326		0.267116
228	A	T	207506	0.256552		0.267116
241	A	C	71888	0.003645		0.00112233
271	C	T	108174	0.00342		0.003367
300	T	TG	74198	0.007264		0
313	C	A	96424	0.009987		0
342	C	A	134012	0.022326		0
371	T	A	305494	0.012557		0
388	T	G	300925	0.032486		0
392	T	G	324430	0.027014		0
403	T	G	393100	0.008232		0
416	TG	T	268763	0.231267		0.258137
426	C	T	253063	0.03856		0.040404
431	T	A	235462	0.23676		0.228956
470	G	A	279007	0.038838		0.0392817
477	G	A	221706	0.221469		0.271605
520	G	T	74236	0.029703		0
522	A	C	63118	0.060728		0.0359147
525	C	G	62228	0.012599		0.00897868
531	C	G	58792	0.034273		0
534	C	G	52186	0.0215		0
558	T	G	105738	0.031455		0.030303
599	C	G	247262	0.02535		0.026936
638	G	C	306843	0.032329		0.0246914
657	G	A	265030	0.012651		0.013468
747	T	C	208201	0.014654		0.0157127
750	T	TG	260779	0.007654		0
753	G	A	258384	0.018178		0
765	G	T	312959	0.055365		0.0583614
772	T	C	283916	0.010169		0
774	G	T	260604	0.010364		0
779	C	G	290097	0.002858		0.003367
803	T	A	250743	0.026138		0.026936
844	A	C	218012	0.013174		0
874	TG	T	237512	0.231007		0.270483
928	T	C	221168	0.29365		0.270483
1000	C	T	211735	0.463206		0.499439
1412	A	G	210211	0.185414		0.224467
1461	T	TCC	236007	0.326812		0.267116
1464	T	G	237033	0.181958		0.241302
1792	T	C	236719	0.248138		0.197531
1833	C	G	328057	0.004249		0.003367
1855	C	A	280297	0.00244		0
1886	C	T	216443	0.010308		0.00897868
1900	CG	C	153935	0.002488		0.003367
1904	C	T	187262	0.003306		0.003367
1929	T	C	151670	0.266183		0.245791
1940	T	C	173033	0.272497		0.246914
1941	T	A	187645	0.249386		0.245791
1946	C	G	188890	0.072254		0.0729517
1961	G	A	191223	0.002709		0.00224467
1992	T	G	176646	0.006957		0
1997	C	A	205752	0.008107		0
2025	G	A	212340	0.002595		0.00224467
2040	T	C	160688	0.002215		0.00112233
2055	A	T	137440	0.173319		0.171717
2126	C	T	206761	0.003521		0.003367
2227	G	T	239854	0.001534		0.00112233
2368	A	C	230286	0.00578		0.00785634
2414	G	C	173600	0.002368		0.00224467
2437	T	G	175144	0.023889		0
2498	C	T	269005	0.002078		0.00224467
2509	A	C	198389	0.012521		0
2526	C	T	233332	0.002297		0
2614	C	T	190199	0.003828		0.00448934
2650	G	T	208578	0.00246		0.00224467
2677	G	A	223381	0.003823		0.00448934
2870	T	G	227899	0.019421		0
2899	T	G	225961	0.009143		0
2916	T	G	200816	0.007315		0
2934	T	G	195925	0.007059		0
2949	T	G	158392	0.013296		0
2954	C	G	133314	0.106178		0
2956	T	G	106221	0.057729		0
2959	G	C	121784	0.00684		0
2960	G	A	123055	0.004908		0.003367
2964	T	G	104587	0.006913		0
3148	C	T	99886	0.002533		0.00224467
3203	TG	T	207497	0.001321		0.00112233
3221	C	T	314069	0.003343		0.003367
3327	CG	C	154493	0.001845		0.158249
3333	G	T	202464	0.004243		0.00448934
3341	T	G	189010	0.006825		0
3351	G	T	184506	0.012937		0.00561167
3402	T	G	177355	0.00861		0
3504	T	G	191037	0.006213		0
3512	G	T	169423	0.00389		0
3525	G	T	169685	0.002617		0.00112233
3539	G	A	140025	0.002492		0.00224467
3576	T	G	210353	0.005671		0
3584	T	G	227293	0.010673		0
3653	T	G	234854	0.009074		0
3674	C	T	370340	0.002957		0.003367
3734	C	T	166746	0.003394		0.003367
3782	G	T	170994	0.003813		0.00448934
3843	C	T	343360	0.001957		0.003367
3916	T	G	197691	0.008291		0
3920	T	G	206543	0.012467		0
3936	A	C	194999	0.009856		0
3939	T	G	187794	0.01573		0
3953	C	G	210466	0.002309		0.00224467
4038	C	A	265588	0.005765		0
4045	G	C	248443	0.012031		0
4104	T	A	140048	0.001985		0.00112233
4139	A	C	220214	0.137235		0.138047
4173	T	G	197338	0.005797		0
4243	G	A	279055	0.002523		0.00224467
4252	G	C	298786	0.002831		0.00224467
4272	G	C	329579	0.007859		0.00785634
4274	T	G	291322	0.003611		0
4279	T	C	271230	0.132943		0.162738
4289	A	C	216834	0.004234		0
4292	C	A	231813	0.011255		0
4293	T	A	233708	0.015438		0
4296	A	C	234217	0.072365		0
4348	G	A	210163	0.004359		0.00448934
4372	G	A	203415	0.00232		0.00224467
4436	C	A	212069	0.00737		0.00897868
4472	C	CCAT	217344	0.074012		0.133558
4472	C	T	221630	0.027433		0.00112233
4477	C	A	208579	0.010605		0
4487	G	C	205637	0.00354		0.00448934
4488	C	A	203486	0.003735		0.00448934
4503	T	G	268066	0.0103		0
4555	G	A	309534	0.00368		0.00224467
4617	G	A	197555	0.131594		0.158249
4644	T	A	299553	0.003999		0
4645	A	C	269983	0.005719		0
4649	A	C	301947	0.00929		0
4727	T	A	187431	0.004428		0.00448934
4859	T	G	314946	0.011275		0
4872	G	A	265760	0.003503		0.003367
4880	A	C	367767	0.021318		0
4893	A	C	325040	0.010436		0
4917	T	G	248623	0.014697		0.00112233
4923	G	T	236284	0.003001		0
4936	C	T	252804	0.002334		0.003367
4940	C	T	243073	0.013687		0.013468
5094	T	G	225137	0.009616		0
5121	C	A	174615	0.003373		0.003367
5139	G	A	241796	0.00237		0.00224467
5147	A	C	199071	0.006515		0
5163	C	T	235176	0.016035		0.0157127
5215	G	A	238685	0.002686		0.00224467
5219	T	G	258451	0.007677		0
5222	G	A	285643	0.002528		0.00224467
5225	G	C	295617	0.001495		0.00112233
5228	C	T	243210	0.002307		0.00224467
5237	C	T	271469	0.001341		0.00112233
5268	G	A	201998	0.001386		0.00112233
5269	T	G	179333	0.006301		0
5271	G	A	176754	0.004277		0.00448934
5286	C	T	200204	0.002443		0.00224467
5292	A	C	180856	0.015471		0
5341	G	C	216170	0.00457		0.00561167
5362	G	A	195530	0.007605		0.00785634
5379	C	T	177755	0.001474		0.00112233
5390	G	A	190161	0.00426		0.003367
5403	C	T	195427	0.00263		0.00224467
5405	A	C	207732	0.012218		0
5406	C	T	214227	0.002147		0.00224467
5409	A	C	228352	0.011846		0
5521	G	A	245441	0.002168		0.00224467
5673	T	G	239681	0.003797		0
5681	C	A	205337	0.001977		0
5683	A	C	205964	0.00705		0
5689	T	G	249319	0.01456		0
5690	C	T	259242	0.001454		0.00112233
5725	T	G	201827	0.01264		0
5742	C	A	210399	0.018151		0.0190797
5829	G	T	281208	0.001362		0.00112233
5838	C	T	225657	0.002499		0.00224467
5905	G	A	199759	0.001347		0.00112233
5912	G	A	220824	0.002504		0.00224467
5956	G	T	161155	0.018473		0
5965	T	G	141091	0.022404		0
5974	A	C	195205	0.043395		0
5997	T	G	252842	0.013542		0
6007	A	C	247288	0.008585		0
6011	A	C	234348	0.007404		0.00112233
6016	TC	T	236237	0.008525		0.013468
6016	T	G	237807	0.011064		0
6033	G	A	189274	0.0014		0.00112233
6036	G	A	187150	0.001469		0.00112233
6040	T	G	173079	0.006402		0
6054	A	C	162873	0.012009		0
6066	C	G	148468	0.01114		0
6071	G	A	145792	0.00155		0.00112233
6087	C	A	151254	0.036211		0
6088	A	T	141932	0.010914		0.00897868
6094	T	A	134265	0.039482		0
6103	T	A	106280	0.018583		0
6106	C	A	107015	0.007429		0
6276	T	G	198539	0.010008		0
6296	T	G	234983	0.005698		0
6395	G	A	225444	0.00507		0.00448934
6443	T	G	132918	0.008276		0
6465	G	A	171296	0.001845		0.00112233
6591	T	G	180123	0.013058		0
6605	T	G	154644	0.014698		0
6612	T	G	166044	0.009781		0
6630	C	G	167699	0.003649		0.003367
6649	C	T	159560	0.001598		0.00112233
6654	T	G	144150	0.004266		0
6658	T	G	118543	0.006091		0
6659	C	T	120488	0.002357		0.00224467
6669	A	C	117994	0.00967		0
6675	T	G	121042	0.021241		0
6683	T	G	133495	0.011349		0
6686	C	T	114032	0.030623		0.0280584
6690	CG	C	113096	0.001786		0.003367
6690	C	G	119588	0.011489		0
6696	A	C	116651	0.01099		0.00112233
6701	C	G	136027	0.006962		0
6702	T	G	130965	0.009514		0
6705	G	T	151355	0.014344		0
6706	A	C	139840	0.007172		0
6713	C	A	128461	0.00144		0.00112233
6736	T	G	183399	0.008272		0
6754	A	G	201565	0.003374		0.00448934
6765	C	T	217202	0.008223		0.00561167
6786	A	T	173722	0.002268		0.00224467
6894	C	T	191816	0.003305		0.003367
6950	C	T	126363	0.002263		0.00224467
7023	G	C	211128	0.00306		0.003367
7050	A	C	177204	0.005914		0
7071	G	T	262484	0.00133		0
7122	C	T	228542	0.002796		0.00224467
7178	C	T	190685	0.005957		0.00561167
7211	C	T	230934	0.002373		0.00224467
7223	T	G	172586	0.012962		0
7260	G	A	202318	0.001596		0.00112233
7315	C	G	254500	0.001261		0.00112233
7352	G	T	160179	0.002316		0.00224467
7401	C	T	238072	0.017743		0.0179574
7428	T	A	192341	0.002719		0.00224467
7446	G	A	184982	0.003152		0.00224467
7589	G	T	308099	0.002071		0.00224467
7594	C	T	306458	0.001566		0.00224467
7644	C	T	246717	0.002164		0.00224467
7803	G	A	204450	0.00157		0.00112233
7818	A	C	217031	0.00939		0
7853	G	A	257185	0.001824		0.00224467
7875	C	T	206414	0.003115		0.00224467
7943	G	C	135624	0.010551		0
7945	C	A	158775	0.036347		0
7947	T	A	169797	0.084948		0
7951	T	A	183005	0.171788		0
7952	A	C	186329	0.235567		0
8144	T	C	185137	0.326018		0.226712
8222	G	C	259941	0.564313		0.52413
8271	A	G	268473	0.283518		0.224467
8315	C	T	144677	0.203308		0.00561167
8339	G	T	146171	0.328957		0.277217
8399	G	A	170563	0.539425		0.54321
8481	G	A	135340	0.516617		0.546577
8601	A	G	111626	0.207505		0.141414
8647	A	C	101534	0.440719		0.218855
8717	G	A	62486	0.288929		0.218855
8736	G	A	69797	0.269825		0.0516274
8807	T	A	23826	0.219172		0
8809	T	C	20562	0.23986		0
