# Supplementary material for: Sequence and epigenetic landscapes of active and silent nucleolus organizer regions in Arabidopsis
Source: Sci Adv. 2023 Nov 1;9(44):eadj4509. doi: 10.1126/sciadv.adj4509 (PMC10619934; doi:10.1126/sciadv.adj4509)
Supplement: Supplementary file 2 — Data S1 to 10 [file sciadv.adj4509_data_s1_to_s10.zip › adj4509_Data_S2.xlsx]

## Sheet: exp-coverage
NOR assembly landmarks, observed vs. predicted coverage based on sequencing depth
	NOR2 landmark patterns	Number of Reads	fold change from expected			NOR4 landmark patterns	Number of Reads	fold change from expected
Telomere					Telomere
	A:VAR1.1[^,]+,[^,]+B:294_633[^,]+,[^,]+,[^,]+E:del_18S	57	-0.279578			A:VAR3[^,]+B:314_1005[^,]+,A:VAR3[^,]+B:314_1005[^,]+C:Un[^,]+D:Un[^,]+E:Un[^,]+,[^,]+B:314_1005	8	*
	A:VAR1[^,]+B:314_820[^,]+,[^,]+B:458[^,]+,[^,]+B:294_633[^,]+,[^,]+B:294_1506	71	0.0372788			B:314_335_1005[^,]+,A:VAR3[^,]+B:314_	97	0.247424
	B:294_1506[^,]+,A:VAR3[^,]+B:1045	87	0.0901846			B:294_1272[^,]+,A:VAR3[^,]+,A:VAR3[^,]+B:294_1272	71	-0.0873052
	B:458[^,]+,[^,]+,[^,]+B:294_1045[^,]+,[^,]+B:582[^,]+E:del_18S2	72	0.0574567			B:314_335_1005[^,]+,[^,]+B:294_1272	67	-0.286399
	A:VAR1[^,]+B:294_633[^,]+,[^,]+B:582[^,]+E:del_18S2	111	0.441657			A:VAR1[^,]+B:314_1005[^,]+,A:VAR3	80	-0.0305604
	B:582[^,]+E:del_18S2[^,]+,[^,]+,[^,]+B:582[^,]+E:del_18S2	103	0.448899			A:VAR1[^,]+B:314_1005[^,]+,A:VAR3[^,]+,[^,]+,[^,]+,[^,]+,[^,]+,[^,]+,[^,]+,[^,]+,[^,]+,[^,]+,[^,]+,A:VAR4	15	-0.285503
	E:del[^,]+,A:VAR3[^,]+B:458	112	0.454596			A:VAR3[^,]+,A:VAR3[^,]+,A:VAR3[^,]+,A:VAR3[^,]+,A:VAR3[^,]+,A:VAR4[^,]+,A:VAR3[^,]+,A:VAR3[^,]+,A:VAR3[^,]+,A:VAR3[^,]+,A:VAR3	25	-0.0717185
	B:294_633[^,]+,A:VAR1[^,]+B:294_1045[^,]+,[^,]+B:294_1045	85	0.17179			A:VAR4[^,]+,A:VAR3[^,]+,A:VAR3[^,]+,A:VAR4[^,]+,A:VAR3	55	-0.192854
	B:458[^,]+,[^,]+B:458[^,]+,[^,]+B:294_633[^,]+,[^,]+B:314_8	76	0.135459			A:VAR3[^,]+,A:VAR3[^,]+,A:VAR3[^,]+,A:VAR4[^,]+,A:VAR4[^,]+,[^,]+,A:VAR3[^,]+,A:VAR3[^,]+,A:VAR4[^,]+,[^,]+,[^,]+,A:VAR3	13	-0.750925
	B:294_1506[^,]+,[^,]+,[^,]+,[^,]+,[^,]+B:582[^,]+E:del	67	0.0905591			A:VAR3[^,]+,[^,]+B:314_222	69	-0.243964
	E:del[^,]+,[^,]+B:314_8[^,]+,[^,]+,[^,]+,[^,]+,[^,]+,[^,]+B:294_1045	60	0.251129			A:VAR4[^,]+,A:VAR3[^,]+,[^,]+,[^,]+,[^,]+,[^,]+,A:VAR3[^,]+,[^,]+,A:VAR3[^,]+,A:VAR4	23	-0.460946
	B:458[^,]+,[^,]+B:294_1045[^,]+,[^,]+B:294_1506	83	0.137438			A:VAR3[^,]+,A:VAR3[^,]+,A:VAR4[^,]+,[^,]+,[^,]+,A:VAR4[^,]+B:314_778	47	-0.267997
	B:582[^,]+E:wt[^,]+,[^,]+,[^,]+,[^,]+,[^,]+B:582[^,]+E:del	70	0.153753			A:VAR3[^,]+,A:VAR4[^,]+,A:VAR4[^,]+,A:VAR4[^,]+,A:VAR3[^,]+,A:VAR3[^,]	44	-0.363155
	B:314_8[^,]+,A:VAR3[^,]+B:458[^,]+,A:VAR1[^,]+B:294_1506	69	-0.129077			A:VAR3[^,]+,A:VAR4[^,]+,A:VAR4[^,]+,A:VAR4[^,]+,A:VAR4[^,]+,A:VAR3[^,]	41	-0.465034
	B:458[^,]+,[^,]+B:458[^,]+,[^,]+B:294_633[^,]+,A:VAR1[^,]+B:294_1506	76	0.135459			A:VAR4[^,]+,A:VAR3[^,]+,A:VAR3[^,]+,A:VAR4[^,]+B:314_778	55	-0.33021
	B:458[^,]+,[^,]+B:294_1506[^,]+,A:VAR1[^,]+B:294_1506	82	0.119951			A:VAR4[^,]+B:314_778[^,]+,A:VAR2	60	-0.445598
	B:294_633[^,]+,[^,]+B:294_1506[^,]+,[^,]+B:294_1506[^,]+,[^,]+B:458	80	0.20946			A:VAR2[^,]+,A:VAR3[^,]+B:314_1005[^,]+,A:VAR3[^,]+B:294_1045	46	-0.71349
	B:294_1506[^,]+,[^,]+B:294_294_294_986	56	-0.545404			A:VAR3[^,]+B:314_1005[^,]+,A:VAR3[^,]+B:983	50	-0.708632
	B:294_1045[^,]+C:VARB[^,]+,[^,]+B:294_1272[^,]+,[^,]+B:294_1272	79	0.0661793			B:983[^,]+,[^,]+B:983[^,]+,[^,]+B:314_1005	44	-0.777621
	B:294_521_1045[^,]+,[^,]+C:VARB	80	-0.0308308			A:VAR3[^,]+,A:VAR2[^,]+,A:VAR2[^,]+,A:VAR2[^,]+B:294_1045	36	-0.941645
	B:294_521_1045[^,]+,[^,]+,[^,]+B:294_273	80	0.0843267
	B:294_1506[^,]+,[^,]+,[^,]+B:294_273	80	0.0843267			A:VAR2[^,]+B:314_1045_II[^,]+,[^,]+,[^,]+,[^,]+,A:VAR2[^,]+B:294_294_294_294_986	37	-0.766077
	A:VAR1[^,]+B:294_1506[^,]+,[^,]+B:294_1272[^,]+,[^,]+B:294_1506[^,]+,[^,]+,[^,]+B:294_1272	66	0.068864			A:VAR2[^,]+B:294_294_294_294_986[^,]+,[^,]+B:314_1045_II	60	-0.445868
						A:VAR2[^,]+B:294_521_1045	85	-0.0500407
	B:294_1272[^,]+,[^,]+B:294_1272[^,]+,[^,]+B:294_1272[^,]+,[^,]+B:294_1045	70	0.0168147			A:VAR2[^,]+B:294_1045[^,]+C:VARA[^,]+,A:VAR2[^,]+B:294_1045[^,]+C:VARB[^,]	82	0.00479306
	A:VAR1[^,]+B:294_1045[^,]+,A:VAR1[^,]+B:294_1272[^,]+,A:VAR1[^,]+B:294_1272[^,]+,[^,]+B:294_1272	70	0.0168147
	B:294_1272[^,]+,[^,]+B:294_1506[^,]+,[^,]+B:294_633	94	0.316987			A:VAR2[^,]+C:VARA[^,]+,A:VAR2[^,]+C:VARC[^,]+,A:VAR2[^,]+C:VARA	66	-0.193207
	B:294_633[^,]+,[^,]+B:294_1045[^,]+,[^,]+B:582[^,]+,[^,]+B:582	90	0.379385			B:294_1045[^,]+,[^,]+,[^,]+,[^,]+,[^,]+,[^,]+,[^,]+B:1200	49	-0.0410513
	B:582[^,]+,[^,]+B:1045[^,]+,[^,]+B:314_8	89	0.238132			B:1200[^,]+,[^,]+,[^,]+,[^,]+,[^,]+,[^,]+,[^,]+B:1200	40	-0.333833
	B:458[^,]+C:VARC	96	0.125531			A:VAR2[^,]+B:1200[^,]+,[^,]+,[^,]+,[^,]+,[^,]+,[^,]+,[^,]+B:294_1045	57	0.177129
	A:VAR1[^,]+B:294_1045[^,]+,A:VAR3[^,]+B:1045	88	0.106673			C:VARA[^,]+,[^,]+,[^,]+,[^,]+,A:VAR2[^,]+C:VARC[^,]+,A:VAR2[^,]+C:VARC	56	-0.0170587
	B:458[^,]+,[^,]+B:294_633[^,]+,[^,]+B:294_1506[^,]+,[^,]+B:294_1045	68	-0.0250054			A:VAR2[^,]+C:VARC[^,]+,A:VAR2[^,]+C:VARC[^,]+,[^,]+,[^,]+,[^,]+,[^,]+C:VARA	57	0.00847642
	B:294_1506[^,]+,[^,]+B:294_1045[^,]+,[^,]+B:582	76	0.0103261			A:VAR2[^,]+B:1045	74	-0.249978
	B:294_1272[^,]+,[^,]+B:294_633[^,]+,[^,]+B:294_1506	73	-0.0477768			A:VAR2[^,]+B:294_294_1045[^,]+,[^,]+,A:VAR2[^,]+B:294_1045[^,]+C:VARC	55	-0.456242
	B:314_8[^,]+,[^,]+B:458[^,]+,[^,]+B:582	76	0.0103261			A:VAR2[^,]+B:294_1045[^,]+C:VARC[^,]+,A:VAR2[^,]+B:294_1045[^,]+C:VARB	70	-0.223476
	B:294[^_][^,]+,[^,]+B:294[^_]	79	-0.0489782			A:VAR2[^,]+B:294_1045[^,]+,[^,]+B:365	16	*
	B:582[^,]+,[^,]+B:1045_II[^,]+,[^,]+B:1045_II	72	-0.0676764			B:1506[^,]+,[^,]+B:294_1221	75	-0.12394
	B:458[^,]+,[^,]+B:294_294_294_986	44	-0.893327			A:VAR5[^,]+,A:VAR5	74	-0.143306
	B:294_294_294_986[^,]+,A:VAR3	43	-0.926494			A:VAR1[^,]+B:1506[^,]+,[^,]+B:365	12	*
	B:294_1045[^,]+,A:VAR1[^,]+B:294_294_294_294_986	80	-0.0308308			B:1506[^,]+,A:VAR3[^,]+1045	45	-0.860906
	B:294_1045[^,]+,[^,]+B:294_1045[^,]+,[^,]+B:294_1045[^,]+,[^,]+B:294_1045[^,]+C:VARA[^,]+,A:VAR1[^,]+B:294_1272[^,]+C:VARB	75	0.253289			B:468_1005	44	-1
	B:294_1272[^,]+,[^,]+B:294_1045[^,]+,[^,]+B:582[^,]+,[^,]+B:582	82	0.245084		Centromere
	B:582[^,]+,A:VAR1[^,]+B:582[^,]+,[^,]+B:294_1045[^,]+,[^,]+B:294_1045	84	0.279849			average		-0.330298
	B:294_1272[^,]+,[^,]+B:582[^,]+,A:VAR1[^,]+B:294_1045[^,]+,[^,]+B:582	76	0.135459
	B:582[^,]+,[^,]+,A:VAR1[^,]+B:294_1272[^,]+,[^,]+B:582	67	-0.0463791
	A:VAR1[^,]+B:294_1272[^,]+,[^,]+B:582[^,]+,[^,]+,[^,]+B:294_1045[^,]+,[^,]+,[^,]+D:wt	47	-0.269825
	A:VAR1[^,]+,[^,]+B:705[^,]+,[^,]+B:294_1045	69	-0.129077
	A:VAR3[^,]+B:294_1272[^,]+,[^,]+B:582[^,]+,[^,]+,[^,]+,[^,]+,[^,]+B:314_8	56	-0.0170587
	A:VAR3[^,]+B:314_8[^,]+,A:VAR3[^,]+B:294_1045[^,]+,A:VAR3	71	-0.0878543
	B:582[^,]+,[^,]+B:294_1097	85	0.056632
	B:294_1097[^,]+,[^,]+,A:VAR3[^,]+B:294_1272	88	0.22183
	A:VAR3[^,]+B:294_1272[^,]+,[^,]+B:582[^,]+,[^,]+B:294_1045[^,]+,[^,]+,[^,]+,[^,]+B:294_1272	67	0.241676
	A:VAR1[^,]+B:705[^,]+,[^,]+B:314_8	90	0.139094
	D:del[^,]+,[^,]+B:294_1272[^,]+,[^,]+B:314_8[^,]+,A:VAR3	81	0.227382
	B:314_8[^,]+,A:VAR3[^,]+B:314_8[^,]+,[^,]+,[^,]+D:del	65	-0.0901005
	D:del[^,]+,[^,]+B:314_8[^,]+,[^,]+,[^,]+B:294_1045[^,]+D:del	71	0.0372788
	D:del[^,]+,[^,]+B:294_1272[^,]+,[^,]+B:314_8[^,]+,[^,]+B:294_1045	68	-0.0250054
	B:294_1272[^,]+,[^,]+B:294_1045[^,]+,[^,]+B:582[^,]+,[^,]+B:294_1045	85	0.296923
	B:582[^,]+,[^,]+,[^,]+B:294_1045[^,]+,[^,]+B:294_1272	75	0.11635
	B:294_1045[^,]+,[^,]+,[^,]+B:294_1272[^,]+,[^,]+B:582[^,]+,[^,]+,[^,]+B:294_1045	52	-0.123974
	A:VAR1[^,]+B:294_1045[^,]+,A:VAR1[^,]+B:294_1272[^,]+D:del_18S1st	75	-0.12394
	B:314_8[^,]+,[^,]+B:294_1045[^,]+,[^,]+B:294_1272[^,]+D:del_18S1st	76	0.0103261
	A:VAR1[^,]+B:252_1045[^,]+,A:VAR3	78	-0.0673567
	B:314_8[^,]+,[^,]+,[^,]+B:294_1272[^,]+,[^,]+B:294_1506	68	-0.0250054
	B:294_1272[^,]+,[^,]+B:294_294_294_1045+[^,]+,[^,]+B:294_1272[^,]+,[^,]+B:294_294_1272	79	0.191312
	B:294_294_1272[^,]+,[^,]+B:294_294_294_1045+[^,]	97	0.247154
	B:294_294_294_1045+[^,]+,[^,]+,[^,]+,[^,]+,[^,]+,[^,]+,[^,]+,[^,]+,[^,]+,[^,]+,[^,]+,[^,]+,[^,]+,[^,]+B:294_294_294_1045+[^,]	8	-0.947837
	B:294_294_294_1045+[^,]+,[^,]+,[^,]+,[^,]+,[^,]+,[^,]+,[^,]+,[^,]+,[^,]+,[^,]+B:294_294_1272	26	-0.289264
	B:294_294_1045[^,]+,[^,]+,[^,]+,[^,]+,[^,]+,[^,]+,[^,]+,[^,]+B:294_294_1272[^,]+,[^,]+,[^,]+B:294_294_1272	25	-0.345848
	B:294_294_294_1045+[^,]+,[^,]+,[^,]+,[^,]+,[^,]+B:294_1045[^,]+,[^,]+,[^,]+B:294_1272[^,]+,[^,]+B:294_294_1045	56	0.342447
	B:294_1045[^,]+,[^,]+,[^,]+B:294_1272[^,]+,[^,]+B:294_294_1045	87	0.330475
	B:294_1272[^,]+,[^,]+B:294_294_1045[^,]+,[^,]+,[^,]+,[^,]+,[^,]+,[^,]+B:294_294_1045[^,]+,[^,]+B:294_294_1272	44	-0.00547608
	B:294_294_294_1045+[^,]+,[^,]+,[^,]+,[^,]+,[^,]+B:294_1045[^,]+,[^,]+,[^,]+B:294_1272[^,]+,[^,]+B:294_1272	54	0.28998
	B:294_1045[^,]+,[^,]+B:294_294_1045[^,]+,[^,]+B:294_1272[^,]+C:VARA[^,]+,[^,]+B:294_1272	79	0.191312
	B:294_1272[^,]+,[^,]+B:294_1272[^,]+,[^,]+B:294_294_1045[^,]+,[^,]+B:294_1272	65	-0.0901005
	B:294_294_1045[^,]+,[^,]+B:345_1045[^,]+,[^,]+B:345_1045	65	-0.215234
	B:294_1272[^,]+,[^,]+B:294_294_1045[^,]+,[^,]+294_294_1045[^,]+,[^,]+B:294_1272	64	-0.112468
	B:294_294_1045[^,]+,[^,]+B:294_294_1045[^,]+,[^,]+B:345_1045[^,]+,[^,]+B:294_1045[^,]+,[^,]+B:294_1272[^,]+C:VARA	60	-0.0686395
	B:345_1045[^,]+,[^,]+B:294_294_1045[^,]+,[^,]+B:345_1045	82	0.119951
	B:294_294_1045[^,]+,[^,]+B:345_1045[^,]+,[^,]+B:294_1045[^,]+,[^,]+B:294_1272[^,]+,[^,]+B:345_1045	74	0.233923
	B:294_1272[^,]+,[^,]+B:345_1045[^,]+,[^,]+B:294_1045	93	0.301557
	B:294_1272[^,]+,[^,]+B:345_1045[^,]+,[^,]+B:294_294_1045	85	0.17179
	B:294_294_1045[^,]+,[^,]+B:294_1272[^,]+,[^,]+B:294_294_1045[^,]+,[^,]+B:294_1272	84	0.279849
	B:294_1272[^,]+,[^,]+B:294_294_1045[^,]+,[^,]+B:345_1045[^,]+,[^,]+B:294_1045	82	0.245084
	B:294_1272[^,]+,[^,]+B:314_8[^,]+,[^,]+B:294_160	91	0.270193
	B:314_8[^,]+,A:VAR3[^,]+B:294_160[^,]+,[^,]+B:294_1045	89	0.238132
	B:294_1045[^,]+,[^,]+B:294_1272[^,]+,A:VAR3[^,]+B:294_160	85	0.17179
	B:294_1873[^,]+,A:VAR3[^,]+B:294_160	89	0.122974
	B:294_1272[^,]+,[^,]+B:294_1045[^,]+,[^,]+B:314_8	70	-0.108318
	B:294_160[^,]+,[^,]+B:294_1873	78	-0.0673567
	B:222_986[^,]+,[^,]+B:222_986[^,]+,[^,]+B:314_8[^,]+,[^,]+B:294_1873	70	0.0168147
	B:294_1873[^,]+,[^,]+B:222_986[^,]+,A:VAR3	90	0.254252
	B:294_1873[^,]+,[^,]+,[^,]+B:222_986[^,]+,A:VAR2	84	0.279849
	H:del[^,]+,[^,]+C:VARB[^,]+,[^,]+H:del	87	0.205342
	H:del[^,]+,[^,]+C:VARA[^,]+,[^,]+C:VARB[^,]+,[^,]+C:VARA	87	0.330475
	B:222_986[^,]+C:VARB[^,]+,[^,]+B:222_986[^,]+C:VARB	102	0.319666
	H:del[^,]+,[^,]+H:del	100	0.291097
	H:del[^,]+,[^,]+C:VARA[^,]+H:Un[^,]+,[^,]+C:VARA	83	0.137438
	H:del[^,]+,[^,]+C:VARB[^,]+,[^,]+H:Un[^,]+,A:VAR2	72	0.0574567
	H:del[^,]+,[^,]+C:VARA[^,]+,[^,]+,[^,]+G:del	81	0.227382
	G:wt[^,]+,[^,]+G:del[^,]+,[^,]+B:222[^,]+G:wt	80	0.0843267
	G:del[^,]+,[^,]+G:del	90	0.139094
	E:wt[^,]+F:AtGP2	91	0.048363
	F:AtGP2[^,]+,A:VAR2	86	0.0735058
	A:VAR2[^,]+D:Un[^,]+E:Un[^,]+F:AtGP2	68	-0.371969
Centromere
	average		0.0603928
