# Supplementary material for: Sequence and epigenetic landscapes of active and silent nucleolus organizer regions in Arabidopsis
Source: Sci Adv. 2023 Nov 1;9(44):eadj4509. doi: 10.1126/sciadv.adj4509 (PMC10619934; doi:10.1126/sciadv.adj4509)
Supplement: Supplementary file 2 — Data S1 to 10 [file sciadv.adj4509_data_s1_to_s10.zip › adj4509_Data_S6.xlsx]

## Sheet: Sheet1
	261	262	263	264	265	266	267	268	269	270	271	272	273	274	275	276	277	278	279	280	281	282	283	284	285	286	287	288	289	290	291	292	293	294	295	296	297	298	299	300	301	302	303	304	305	306	307	308	309
0	NOR4 central contig showing VLE alignments, with landmarks shown in color
1
2
3
4
5
6
7
8																			A:Unmapped	B:Unmapped	C:Unmapped	D:wt_18S1st	E:wt_18S2nd	F:Unmapped	G:Unmapped	H:Unmapped	I:Unmapped	A:VAR2.1	B:294_1045_I	C:VARA	D:wt_18S1st	E:wt_18S2nd	F:Unmapped	G:wt_Sal-5ETS	H:Unmapped	I:Unmapped	A:VAR2.1	B:294_1045_I	C:VARA	D:wt_18S1st	E:wt_18S2nd	F:Unmapped	G:wt_Sal-5ETS	H:Unmapped	I:Unmapped	A:VAR2.1	B:294_1045_I	C:VARA	D:wt_18S1st
9
10	A:Unmapped	B:Unmapped	C:VARA	D:wt_18S1st	E:wt_18S2nd	F:Unmapped	G:Unmapped	H:Unmapped	I:Unmapped	A:VAR2.1	B:294_1045_I	C:VARA	D:wt_18S1st	E:wt_18S2nd	F:Unmapped	G:wt_Sal-5ETS	H:Unmapped	I:Unmapped	A:VAR2.1	B:294_1045_I	C:VARA	D:wt_18S1st	E:wt_18S2nd	F:Unmapped	G:wt_Sal-5ETS	H:Unmapped	I:Unmapped	A:VAR2.1	B:294_1045_I	C:VARA	D:wt_18S1st	E:wt_18S2nd	F:Unmapped	G:wt_Sal-5ETS	H:Unmapped	I:Unmapped	A:VAR2.1	B:294_1045_I	C:VARA	D:wt_18S1st	E:wt_18S2nd	F:Unmapped	G:wt_Sal-5ETS	H:Unmapped	I:Unmapped	A:VAR2.1	B:294_1045_I	C:VARA	D:wt_18S1st
11
12
13
14
15
16
17
18																												A:Unmapped	B:Unmapped	C:Unmapped	D:wt_18S1st	E:wt_18S2nd	F:Unmapped	G:Unmapped	H:Unmapped	I:Unmapped	A:VAR2.1	B:294_1045_I	C:VARA	D:wt_18S1st	E:wt_18S2nd	F:Unmapped	G:wt_Sal-5ETS	H:Unmapped	I:Unmapped	A:VAR2.1	B:294_1045_I	C:VARA	D:wt_18S1st
19
20
21
22
23
24
25
26
27
28
29
30
31
32
33
34
35
36
37
38
39
40
41
42
43
44
45																			A:Unmapped	B:Unmapped	C:Unmapped	D:wt_18S1st	E:wt_18S2nd	F:Unmapped	G:Unmapped	H:Unmapped	I:Unmapped	A:VAR2.1	B:294_1045_I	C:VARA	D:wt_18S1st	E:wt_18S2nd	F:Unmapped	G:wt_Sal-5ETS	H:Unmapped	I:Unmapped	A:VAR2.1	B:294_1045_I	C:VARA	D:wt_18S1st	E:wt_18S2nd	F:Unmapped	G:wt_Sal-5ETS	H:Unmapped	I:Unmapped	A:VAR2.1	B:294_1045_I	C:VARA	D:wt_18S1st
46
47
48	A:Unmapped	B:Unmapped	C:VARA	D:wt_18S1st	E:wt_18S2nd	F:Unmapped	G:Unmapped	H:Unmapped	I:Unmapped	A:VAR2.1	B:294_1045_I	C:VARA	D:wt_18S1st	E:wt_18S2nd	F:Unmapped	G:wt_Sal-5ETS	H:Unmapped	I:Unmapped	A:VAR2.1	B:294_1045_I	C:VARA	D:wt_18S1st	E:wt_18S2nd	F:Unmapped	G:wt_Sal-5ETS	H:Unmapped	I:Unmapped	A:VAR2.1	B:294_1045_I	C:VARA	D:wt_18S1st	E:wt_18S2nd	F:Unmapped	G:wt_Sal-5ETS	H:Unmapped	I:Unmapped	A:VAR2.1	B:294_1045_I	C:VARA	D:wt_18S1st	E:wt_18S2nd	F:Unmapped	G:wt_Sal-5ETS	H:Unmapped	I:Unmapped	A:VAR2.1	B:294_1045_I	C:VARA	D:wt_18S1st
49
50
51
52
53
54
55
56
57
58
59
60
61
62
63																												A:Unmapped	B:Unmapped	C:Unmapped	D:wt_18S1st	E:wt_18S2nd	F:Unmapped	G:Unmapped	H:Unmapped	I:Unmapped	A:VAR2.1	B:294_1045_I	C:VARA	D:wt_18S1st	E:wt_18S2nd	F:Unmapped	G:wt_Sal-5ETS	H:Unmapped	I:Unmapped	A:VAR2.1	B:294_1045_I	C:VARA	D:wt_18S1st
64
65
66
67
68
69
70
71
72
73
74
75
76
77
78
79
80
81
82
83
84
85
86
87
88
89
90
91
92
93
94
95
96
97
98
99
100
101
102
103
104
105
106
107
108
109
110
111
112
113
114
115
116
117
118
119
120
121
122
123
124
125
126
127
128
129
130
131
132
133
134
135
136
137
138
139
140
141
142
143
144
145
146
147
148
149
150
151
152
153
154
155
156
157
158
159
160
161
162
163
164
165
166
167
168
169
170
171
172
173
174
175
176
177
178
179
180
181
182
183
184
185
186
187
188
189
190
191
192
193
194
195
196
197
198
199
200
201
202
203
204
205
206
207
208
209
210
211
212
213
214
215
216
217
218
219
220
221
222
223
224
225
226
227
228
229
230
231
232
233
234
235
236
237
238
239
240
241
242
243
244
245
246
247
248
249
250
251
252
253
254
255
256
257
258
259
260
261
262
263
264
265
266
267
268
[truncated: 896 more columns]
