# Supplementary material for: Sequence and epigenetic landscapes of active and silent nucleolus organizer regions in Arabidopsis
Source: Sci Adv. 2023 Nov 1;9(44):eadj4509. doi: 10.1126/sciadv.adj4509 (PMC10619934; doi:10.1126/sciadv.adj4509)
Supplement: Supplementary file 2 — Data S1 to 10 [file sciadv.adj4509_data_s1_to_s10.zip › adj4509_Data_S8.xlsx]

## Sheet: reads-vs-assembly
IGS VLE trimers	QC reads	assembly		Estimated number from reads	Diff from assembly
Unresolved region types
(('B:294_1045_I&',), ('B:294_1045_I&',), ('B:294_1045_I&',))	15964	167		196.357	-29.3572	missing
(('B:294_1272&',), ('B:294_1272&',), ('B:294_1272&',))	4495	73		55.2885	17.7115	overlap, removed from NOR2 contigs at homogenous region A
Fully assembled types - high copy (not graphed)
(('B:314_1005&',), ('B:314_1005&',), ('B:314_1005&',))	8529	118
(('B:294_294_1045&',), ('B:294_294_1045&',), ('B:294_294_1045&',))	3607	45
(('B:222_986&',), ('B:222_986&',), ('B:222_986&',))	1977	24
(('B:294_1045_II&',), ('B:294_1045_II&',), ('B:294_1045_II&',))	1207	15
Fully assembled types - lower copy
(('B:314_820&',), ('B:458&',), ('B:294_633&',))	852	10
(('B:294_1045_II&',), ('B:294_1045_II&',), ('B:294_1272&',))	796	10
(('B:294_1045_II&',), ('B:582&',), ('B:314_820&',))	669	8
(('B:582&',), ('B:314_820&',), ('B:458&',))	656	8
(('B:294_633&',), ('B:314_820&',), ('B:458&',))	493	6
(('B:458&',), ('B:294_633&',), ('B:314_820&',))	489	6
(('B:582&',), ('B:294_1045_II&',), ('B:294_1045_II&',))	488	6
(('B:458&',), ('B:294_633&',), ('B:294_1506&',))	485	6
(('B:294_1045_II&',), ('B:294_1272&',), ('B:582&',))	461	6
(('B:294_294_1045&',), ('B:294_1272&',), ('B:294_294_1045&',))	402	5
(('B:294_1272&',), ('B:582&',), ('B:294_1045_II&',))	398	5
(('B:294_1272&',), ('B:294_1506&',), ('B:294_1272&',))	382	5
(('B:294_1045_II&',), ('B:294_1272&',), ('B:314_820&',))	380	4
(('B:345_1045&',), ('B:294_1045_II&',), ('B:294_1272&',))	358	4
(('B:314_820&',), ('B:458&',), ('B:294_1045_II&',))	344	4
(('B:294_633&',), ('B:294_1045_II&',), ('B:582&',))	335	4
(('B:314_820&',), ('B:458&',), ('B:458&',))	333	4
(('B:458&',), ('B:458&',), ('B:294_633&',))	331	4
(('B:294_1045_II&',), ('B:294_1272&',), ('B:294_1272&',))	317	4
(('B:294_294_294_1045&',), ('B:294_294_1045&',), ('B:294_294_1045&',))	315	4
(('B:314_820&',), ('B:294_1045_II&',), ('B:294_1045_II&',))	305	4
(('B:294_294_1045&',), ('B:294_294_1272&',), ('B:294_294_1045&',))	301	4
(('B:294_1272&',), ('B:314_820&',), ('B:294_1045_II&',))	289	3
(('B:294_1045_II&',), ('B:294_1272&',), ('B:294_1045_II&',))	269	3
(('B:458&',), ('B:294_1045_II&',), ('B:582&',))	263	3
(('B:458&',), ('B:294_633&',), ('B:294_1045_II&',))	260	3
(('B:582&',), ('B:294_1045_II&',), ('B:582&',))	257	3
(('B:294_294_1045&',), ('B:345_1045&',), ('B:294_1045_II&',))	257	3
(('B:294_1045_II&',), ('B:582&',), ('B:582&',))	257	3
(('B:294_1506&',), ('B:458&',), ('B:294_633&',))	254	3
(('B:294_1506&',), ('B:314_820&',), ('B:458&',))	249	3
(('B:294_160&',), ('B:294_1045_II&',), ('B:294_1272&',))	243	3
(('B:294_1045_II&',), ('B:582&',), ('B:294_1045_II&',))	239	3
(('B:294_294_1272&',), ('B:294_294_1045&',), ('B:294_294_1045&',))	238	3
(('B:294_1272&',), ('B:294_294_1045&',), ('B:294_294_1045&',))	238	3
(('B:294_294_1045&',), ('B:294_294_1045&',), ('B:294_294_294_1045&',))	233	3
(('B:294_1272&',), ('B:294_1272&',), ('B:294_1506&',))	233	3
(('B:294_294_1045&',), ('B:294_294_294_1045&',), ('B:294_294_1045&',))	230	3
(('B:294_1272&',), ('B:294_294_1045&',), ('B:345_1045&',))	230	3
(('B:294_294_1045&',), ('B:294_294_1045&',), ('B:294_294_1272&',))	227	3
(('B:314_820&',), ('B:294_1045_II&',), ('B:252_1045&',))	225	3
(('B:294_1272&',), ('B:294_1272&',), ('B:294_1045_II&',))	223	3
(('B:314_820&',), ('B:294_1045_II&',), ('B:294_1272&',))	216	3
(('B:294_1045_II&',), ('B:314_820&',), ('B:294_1045_II&',))	210	3
(('B:294_1045_II&',), ('B:294_1045_II&',), ('B:314_820&',))	201	3
(('B:314_1045_II&',), ('B:294_1045_I&',), ('B:294_1045_I&',))	186	2
(('B:294_633&',), ('B:582&',), ('B:294_1045_II&',))	179	2
(('B:294_1045_II&',), ('B:294_294_1045&',), ('B:294_1272&',))	178	2
(('B:458&',), ('B:294_633&',), ('B:582&',))	177	2
(('B:294_294_1045&',), ('B:294_1045_II&',), ('B:294_294_1045&',))	177	2
(('B:294_1045_II&',), ('B:294_1272&',), ('B:345_1045&',))	175	2
(('B:294_1272&',), ('B:294_1045_II&',), ('B:582&',))	175	2
(('B:294_633&',), ('B:294_1506&',), ('B:294_1506&',))	171	2
(('B:294_633&',), ('B:294_1506&',), ('B:458&',))	170	2
(('B:294_1272&',), ('B:294_1045_II&',), ('B:294_1272&',))	170	2
(('B:294_294_1045&',), ('B:294_294_1045&',), ('B:294_1045_II&',))	169	2
(('B:294_1506&',), ('B:294_1506&',), ('B:458&',))	169	2
(('B:294_1506&',), ('B:294_1272&',), ('B:294_1272&',))	167	2
(('B:314_820&',), ('B:294_1873&',), ('B:222_986&',))	167	2
(('B:582&',), ('B:582&',), ('B:294_1045_II&',))	164	2
(('B:222_986&',), ('B:222_986&',), ('B:222_346&',))	164	2
(('B:222_986&',), ('B:314_820&',), ('B:294_1873&',))	162	2
(('B:294_1045_II&',), ('B:294_1045_II&',), ('B:582&',))	160	2
(('B:294_1272&',), ('B:294_294_1045&',), ('B:294_1272&',))	160	3
(('B:294_1045_II&',), ('B:294_521_1045&',), ('B:294_1272&',))	157	2
(('B:294_1873&',), ('B:222_986&',), ('B:222_986&',))	156	2
(('B:294_1272&',), ('B:314_1045_I&',), ('B:294_1272&',))	155	1
(('B:314_1045_I&',), ('B:294_1272&',), ('B:314_820&',))	155	1
(('B:294_1272&',), ('B:314_820&',), ('B:314_820&',))	153	2
(('B:294_1045_II&',), ('B:252_1045&',), ('B:705&',))	152	2
(('B:294_294_1272&',), ('B:294_294_1045&',), ('B:294_294_1272&',))	151	2
(('B:294_1045_II&',), ('B:294_1272&',), ('B:314_1045_I&',))	149	1
(('B:294_1506&',), ('B:294_1272&',), ('B:294_1506&',))	149	2
(('B:314_820&',), ('B:314_820&',), ('B:294_1045_II&',))	149	2
(('B:314_1005&',), ('B:314_1005&',), ('B:314_335_1005&',))	149	2
(('B:1506&',), ('B:1506&',), ('B:1506&',))	148	2
(('B:314_1005&',), ('B:294_1272&',), ('B:314_1005&',))	148	2
(('B:294_273&',), ('B:294_1272&',), ('B:294_1272&',))	145	2
(('B:294_1272&',), ('B:294_273&',), ('B:294_1272&',))	145	2
(('B:582&',), ('B:294_1045_II&',), ('B:294_1272&',))	144	2
(('B:294_633&',), ('B:294_1506&',), ('B:294_1045_II&',))	144	2
(('B:1200&',), ('B:294_1045_I&',), ('B:294_1045_I&',))	142	2
(('B:1045_II&',), ('B:314_820&',), ('B:458&',))	142	2
(('B:294_1045_I&',), ('B:294_1045_I&',), ('B:314_1045_II&',))	139	1
(('B:294_1045_I&',), ('B:314_1045_II&',), ('B:294_1045_I&',))	139	1
(('B:294_1272&',), ('B:314_1005&',), ('B:314_1005&',))	138	2
(('B:458&',), ('B:294_633&',), ('B:294_633&',))	133	1
(('B:294_1045_I&',), ('B:294_1045_I&',), ('B:294_1045_II&',))	122	1
(('B:314_1005&',), ('B:314_1005&',), ('B:314_778&',))	118	2
(('B:294_1045_II&',), ('B:582&',), ('B:458&',))	103	1
(('B:582&',), ('B:458&',), ('B:294_633&',))	101	1
(('B:294_1045_I&',), ('B:1200&',), ('B:294_1045_I&',))	94	1
(('B:314_335_1005&',), ('B:314_1005&',), ('B:314_1005&',))	94	1
(('B:294_1506&',), ('B:294_633&',), ('B:294_1045_II&',))	93	1
(('B:294_1045_II&',), ('B:294_1272&',), ('B:294_294_1045&',))	92	2
(('B:294_1272&',), ('B:294_1506&',), ('B:294_633&',))	92	1
(('B:314_1005&',), ('B:314_335_1005&',), ('B:314_1005&',))	92	1
(('B:294_1272&',), ('B:345_1045&',), ('B:294_1045_II&',))	91	1
(('B:582&',), ('B:582&',), ('B:1045_II&',))	90	1
(('B:294_294_1045&',), ('B:345_1045&',), ('B:294_294_1045&',))	90	1
(('B:294_1272&',), ('B:294_294_1272&',), ('B:294_294_1045&',))	90	1
(('B:294_294_1045&',), ('B:294_1272&',), ('B:294_1272&',))	88	1
(('B:294_1045_II&',), ('B:294_1272&',), ('B:314_819&',))	88	1
(('B:294_1097&',), ('B:294_1045_II&',), ('B:294_1272&',))	88	1
(('B:294_1272&',), ('B:294_294_294_1045&',), ('B:294_1272&',))	88	1
(('B:294_1272&',), ('B:314_820&',), ('B:294_160&',))	88	1
(('B:345_1045&',), ('B:294_294_1045&',), ('B:294_1272&',))	88	1
(('B:294_1045_I&',), ('B:294_1045_I&',), ('B:294_942&',))	87	1
(('B:294_294_294_1045&',), ('B:294_1272&',), ('B:294_294_1272&',))	86	1
(('B:294_942&',), ('B:294_1045_I&',), ('B:294_1045_I&',))	86	1
(('B:314_820&',), ('B:294_160&',), ('B:294_1045_II&',))	86	1
(('B:294_633&',), ('B:294_1045_II&',), ('B:294_1045_II&',))	85	1
(('B:294_1045_II&',), ('B:294_1097&',), ('B:294_1045_II&',))	85	1
(('B:294_1045_I&',), ('B:294_1045_I&',), ('B:1200&',))	84	1
(('B:294_1045_II&',), ('B:294_1272&',), ('B:294_160&',))	84	1
(('B:294_1045_II&',), ('B:294_1506&',), ('B:314_820&',))	84	1
(('B:458&',), ('B:294_1045_II&',), ('B:294_1506&',))	83	1
(('B:294_1045_II&',), ('B:294_1045_II&',), ('B:294_1097&',))	83	1
(('B:294_1272&',), ('B:294_160&',), ('B:294_1045_II&',))	83	1
(('B:294_1873&',), ('B:222_986&',), ('B:314_820&',))	83	1
(('B:222_986&',), ('B:222_346&',), ('B:222_346&',))	82	1
(('B:294_1097&',), ('B:294_1045_II&',), ('B:294_1045_II&',))	82	1
(('B:294_1272&',), ('B:345_1045&',), ('B:294_294_1045&',))	82	1
(('B:294_1506&',), ('B:458&',), ('B:294_1506&',))	82	1
(('B:345_1045&',), ('B:294_294_1045&',), ('B:345_1045&',))	82	1
(('B:458&',), ('B:294_1506&',), ('B:294_1506&',))	81	1
(('B:582&',), ('B:582&',), ('B:458&',))	81	1
(('B:222_986&',), ('B:222_346&',), ('B:222_986&',))	81	1
(('B:294_633&',), ('B:294_633&',), ('B:294_1506&',))	81	1
(('B:294_942&',), ('B:294_942&',), ('B:294_1045_I&',))	81	1
(('B:294_1873&',), ('B:294_160&',), ('B:294_1045_II&',))	81	1
(('B:314_819&',), ('B:314_819&',), ('B:294_1045_II&',))	81	1
(('B:582&',), ('B:1045_II&',), ('B:314_820&',))	80	1
(('B:294_1045_I&',), ('B:294_942&',), ('B:294_942&',))	80	1
(('B:294_1272&',), ('B:314_819&',), ('B:314_819&',))	80	1
(('B:294_294_1045&',), ('B:294_294_1045&',), ('B:345_1045&',))	79	1
(('B:294_633&',), ('B:294_1506&',), ('B:314_820&',))	79	1
(('B:294_1272&',), ('B:294_1045_II&',), ('B:294_521_1045&',))	79	1
(('B:1045_II&',), ('B:314_820&',), ('B:314_820&',))	79	1
(('B:222_346&',), ('B:222_986&',), ('B:222_986&',))	78	1
(('B:294_521_1045&',), ('B:294_1272&',), ('B:294_273&',))	78	1
(('B:294_1272&',), ('B:294_1272&',), ('B:294_1873&',))	78	1
(('B:314_1045_I&',), ('B:294_1045_II&',), ('B:294_521_1045&',))	78	1
(('B:582&',), ('B:582&',), ('B:582&',))	77	1
(('B:582&',), ('B:294_1097&',), ('B:294_1045_II&',))	77	1
(('B:294_1045_II&',), ('B:1045_II&',), ('B:314_820&',))	77	1
(('B:294_1272&',), ('B:294_1873&',), ('B:294_160&',))	77	1
(('B:294_1506&',), ('B:294_1272&',), ('B:294_273&',))	77	1
(('B:458&',), ('B:582&',), ('B:1045_II&',))	76	1
(('B:458&',), ('B:294_1506&',), ('B:314_820&',))	76	1
(('B:705&',), ('B:314_820&',), ('B:294_1045_II&',))	76	1
(('B:252_1045&',), ('B:705&',), ('B:314_820&',))	76	1
(('B:294_294_1045&',), ('B:294_294_1272&',), ('B:294_294_294_1045&',))	76	1
(('B:294_294_1272&',), ('B:294_294_294_1045&',), ('B:294_294_1045&',))	76	1
(('B:294_633&',), ('B:294_1506&',), ('B:1045_II&',))	76	1
(('B:294_1272&',), ('B:294_1272&',), ('B:294_294_294_1045&',))	76	1
(('B:294_1506&',), ('B:1045_II&',), ('B:314_820&',))	76	1
(('B:345_1045&',), ('B:345_1045&',), ('B:294_1272&',))	76	1
(('B:345_1045&',), ('B:345_1045&',), ('B:345_1045&',))	76	1
(('B:458&',), ('B:582&',), ('B:458&',))	75	1
(('B:294_1045_II&',), ('B:252_1045&',), ('B:294_1045_II&',))	75	1
(('B:294_1045_II&',), ('B:294_1272&',), ('B:294_1506&',))	75	1
(('B:294_1045_II&',), ('B:314_820&',), ('B:294_160&',))	75	1
(('B:294_1272&',), ('B:294_1272&',), ('B:294_294_1045&',))	75	1
(('B:294_1272&',), ('B:314_1045_I&',), ('B:294_1045_II&',))	75	1
(('B:294_1045_I&',), ('B:294_1045_II&',), ('B:294_1045_I&',))	74	0
(('B:294_1272&',), ('B:582&',), ('B:294_1097&',))	74	1
(('B:294_1506&',), ('B:294_1045_II&',), ('B:294_1045_II&',))	74	1
(('B:314_1005&',), ('B:314_1005&',), ('B:294_1272&',))	74	1
(('B:582&',), ('B:294_1045_II&',), ('B:1045_II&',))	73	1
(('B:222_986&',), ('B:222_986&',), ('B:314_820&',))	73	1
(('B:294_294_294_294_986&',), ('B:294_1045_II&',), ('B:294_1045_II&',))	73	1
(('B:294_1506&',), ('B:294_1045_II&',), ('B:582&',))	73	1
(('B:314_819&',), ('B:294_1045_II&',), ('B:294_1045_II&',))	73	1
(('B:314_820&',), ('B:458&',), ('B:582&',))	73	1
(('B:314_820&',), ('B:294_160&',), ('B:294_1873&',))	73	1
(('B:314_820&',), ('B:314_820&',), ('B:458&',))	73	1
(('B:458&',), ('B:582&',), ('B:582&',))	72	1
(('B:582&',), ('B:458&',), ('B:294&',))	72	1
(('B:582&',), ('B:458&',), ('B:582&',))	72	1
(('B:294_1045_II&',), ('B:294_1272&',), ('B:294_633&',))	72	1
(('B:1045_II&',), ('B:1045_II&',), ('B:458&',))	72	1
(('B:294&',), ('B:294&',), ('B:582&',))	71	1
(('B:582&',), ('B:1045_II&',), ('B:1045_II&',))	71	1
(('B:705&',), ('B:294_1045_II&',), ('B:294_1272&',))	71	1
(('B:1506&',), ('B:1506&',), ('B:294_1221&',))	71	1
(('B:294_294_1045&',), ('B:294_294_1045&',), ('B:294_1272&',))	71	1
(('B:294_521_1045&',), ('B:294_1272&',), ('B:314_1045_I&',))	71	1
(('B:314_820&',), ('B:314_820&',), ('B:314_820&',))	71	1
(('B:345_1045&',), ('B:294_1272&',), ('B:294_294_1045&',))	71	1
(('B:252_1045&',), ('B:705&',), ('B:294_1045_II&',))	70	1
(('B:294_1045_II&',), ('B:294_1045_I&',), ('B:294_1045_I&',))	70	0
(('B:294_1272&',), ('B:294_633&',), ('B:294_1506&',))	70	1
(('B:314_1005&',), ('B:314_1005&',), ('B:314_222&',))	70	1
(('B:458&',), ('B:294&',), ('B:294&',))	69	1
(('B:294_521_1045&',), ('B:294_1045_I&',), ('B:294_1045_I&',))	69	1
(('B:294_1045_II&',), ('B:294_294_294_294_986&',), ('B:294_1045_II&',))	69	1
(('B:294_1272&',), ('B:294_1045_II&',), ('B:314_820&',))	69	1
(('B:294_1272&',), ('B:314_1005&',), ('B:294_1272&',))	69	1
(('B:314_820&',), ('B:458&',), ('B:294_1506&',))	69	1
(('B:222_346&',), ('B:222_346&',), ('B:314_1005&',))	68	1
(('B:294_160&',), ('B:294_1873&',), ('B:222_986&',))	68	1
(('B:294_1045_I&',), ('B:294_521_1045&',), ('B:294_1045_I&',))	68	1
(('B:294_1045_I&',), ('B:294_1045_I&',), ('B:294_521_1045&',))	68	1
(('B:294_1045_I&',), ('B:294_1045_I&',), ('B:1045_I&',))	68	1
(('B:1045_II&',), ('B:458&',), ('B:582&',))	68	1
(('B:294&',), ('B:582&',), ('B:458&',))	67	1
(('B:252_1045&',), ('B:294_1045_II&',), ('B:294_1272&',))	67	0
(('B:314_222&',), ('B:314_1005&',), ('B:314_1005&',))	67	1
(('B:294_1045_I&',), ('B:1045_I&',), ('B:294_1045_I&',))	66	1
(('B:294_294_1045&',), ('B:345_1045&',), ('B:345_1045&',))	65	1
(('B:314_1005&',), ('B:314_222&',), ('B:314_1005&',))	64	1
(('B:314_335_1005&',), ('B:294_1272&',), ('B:314_1005&',))	62	1
(('B:1045_I&',), ('B:294_1045_I&',), ('B:294_1045_I&',))	62	1
(('B:294_1045_I&',), ('B:294_1045_I&',), ('B:294_294_1045&',))	61	1
(('B:294_1045_I&',), ('B:294_294_1045&',), ('B:294_1045_I&',))	60	1
(('B:294_294_1045&',), ('B:294_1045_I&',), ('B:294_1045_I&',))	58	1
(('B:314_1005&',), ('B:314_335_1005&',), ('B:294_1272&',))	57	1
(('B:314_1005&',), ('B:314_778&',), ('B:314_1005&',))	57	1
(('B:314_778&',), ('B:314_1005&',), ('B:314_1005&',))	57	1
(('B:294_633&',), ('B:294_633&',), ('B:294_1045_II&',))	56	1
(('B:314_1005&',), ('B:314_778&',), ('B:294_1045_I&',))	56	1
(('B:314_778&',), ('B:294_1045_I&',), ('B:294_1045_I&',))	54	1
(('B:294_294_294_294_986&',), ('B:314_1045_II&',), ('B:294_1045_I&',))	53	1
(('B:294_1506&',), ('B:294_1506&',), ('B:294_294_294_986&',))	53	1
(('B:294_294_294_986&',), ('B:294_1045_II&',), ('B:294_1045_II&',))	51	1
(('B:294_1045_I&',), ('B:294_294_294_294_986&',), ('B:314_1045_II&',))	51	1
(('B:294_1045_I&',), ('B:294_1045_I&',), ('B:294_294_294_294_986&',))	51	1
(('B:294_1506&',), ('B:294_294_294_986&',), ('B:294_1045_II&',))	49	1
(('B:294_1045_I&',), ('B:294_1045_II&',), ('B:1200&',))	46	1
(('B:314_1005&',), ('B:294_1045_I&',), ('B:294_1045_I&',))	46	1
(('B:314_1005&',), ('B:314_1005&',), ('B:294_1045_I&',))	46	1
(('B:314_1005&',), ('B:983&',), ('B:983&',))	46	1
(('B:294_1045_I&',), ('B:314_1005&',), ('B:294_1045_I&',))	45	1
(('B:983&',), ('B:983&',), ('B:983&',))	45	1
(('B:294_1045_I&',), ('B:294_1045_I&',), ('B:314_1005&',))	44	1
(('B:294_1045_I&',), ('B:314_1005&',), ('B:983&',))	44	1
(('B:294_1045_II&',), ('B:1200&',), ('B:294_1045_I&',))	43	1
(('B:314_1005&',), ('B:294_1045_I&',), ('B:314_1005&',))	43	1
(('B:983&',), ('B:314_1005&',), ('B:314_1005&',))	43	1
(('B:983&',), ('B:983&',), ('B:314_1005&',))	43	1
(('B:458&',), ('B:294_294_294_986&',), ('B:294_1045_II&',))	38	1
(('B:582&',), ('B:458&',), ('B:294_294_294_986&',))	37	1
(('B:294_294_294_986&',), ('B:294_1045_II&',), ('B:294_294_294_294_986&',))	36	1
(('B:365&',), ('B:294_1221&',), ('B:1506&',))	25	0
(('B:294_1221&',), ('B:1506&',), ('B:314_1045_I&',))	25	1
(('B:1506&',), ('B:314_1045_I&',), ('B:468_1005&',))	20	1
