# Supplementary material for: Sequence and epigenetic landscapes of active and silent nucleolus organizer regions in Arabidopsis
Source: Sci Adv. 2023 Nov 1;9(44):eadj4509. doi: 10.1126/sciadv.adj4509 (PMC10619934; doi:10.1126/sciadv.adj4509)
Supplement: Supplementary file 2 — Data S1 to 10 [file sciadv.adj4509_data_s1_to_s10.zip › adj4509_Data_S9.xlsx]

## Sheet: CS1092
NOR4									NOR2
25S start pos	25S % ident	phred	Median	18S start pos	18S % ident	phred	Median		25S start pos	25S % ident	phred	Median	18S start pos	18S % ident	phred	Median
2908			0.99985	478	0.9989	29.2082	1		7154	0.9947	22.6761	1	4722	0.995	22.9243	1
13267	0.9991	30	Mean	10836	0.9989	29.2082	Mean		13300	0.9994	31.549	Mean	17311	0.9994	31.549	Mean
23579	0.9994	31.549	0.998378	21148	0.9989	29.2082	0.998444		23542	0.9994	31.549	0.999412	27549	0.9994	31.549	0.998602
28091				35995	0.9994	31.549			38894	0.9994	31.549		36464	0.9994	31.549
29461				46309	1	40			48950	1	40		46516	1	40
38425	0.9988	28.8606		56623	0.9989	29.2082			58998	1	40		56567	1	40
48740	0.9994	31.549		66931	0.9989	29.2082			69459	1	40		67027	0.9994	31.549
59053	0.9988	28.8606		77244	1	40			78494	0.9991	30		76411	0.9071	10.3152
69361	0.9982	27.2125		87558	0.9994	31.549			88637	1	40		86203	1	40
79675	0.9991	30		97872	1	40			97772	1	40		95341	1	40
89988	0.9988	28.8606		108186	0.9989	29.2082			107819	0.9997	33.9794		105389	0.9994	31.549
100303	0.9997	33.9794		118501	0.9994	31.549			118081	1	40		115647	1	40
110616	1	40		128818	1	40			127221	1	40		124790	1	40
120932	0.9997	33.9794		139131	0.9994	31.549			137270	0.9997	33.9794		134839	1	40
131249	0.9994	31.549		149445	0.9994	31.549			148187	0.9997	33.9794		145756	1	40
141562	0.9991	30		159760	0.9994	31.549			157910	0.9997	33.9794		155479	1	40
151876	1	40		170078	1	40			168042	1	40		165608	0.9989	29.2082
162191	0.9997	33.9794		180390	0.9994	31.549			177178	1	40		174749	0.9994	31.549
172509	0.9994	31.549		190705	1	40			187227	1	40		184797	0.9994	31.549
182821	1	40		201020	0.9994	31.549			197686	0.9997	33.9794		195255	1	40
193136	1	40		211336	1	40			206723	0.9994	31.549		204639	0.9076	10.3386
203451	0.9991	30		221651	1	40			216865	0.9997	33.9794		214431	1	40
213767	0.9997	33.9794		231970	0.9994	31.549			226000	0.9994	31.549		223570	0.9994	31.549
224082	1	40		242286	0.9989	29.2082			236051	0.9994	31.549		233620	1	40
234401	0.9997	33.9794		252716	0.9994	31.549			246313	1	40		243879	1	40
244827	1	40		261630	0.9989	29.2082			255449	1	40		253019	0.9994	31.549
264061	0.9997	33.9794		271948	1	40			265500	0.9997	33.9794		263066	1	40
274379	1	40		282263	1	40			274537	1	40		272453	0.9076	10.3386
284694	0.9994	31.549		292581	1	40			284997	0.9994	31.549		282566	1	40
295012	1	40		302896	1	40			294034	1	40		291950	0.9076	10.3386
305327	0.9994	31.549		313209	1	40			303171	1	40		300740	1	40
315640	0.9997	33.9794		323523	1	40			313221	1	40		310790	0.9994	31.549
325954	0.9991	30		333842	1	40			323682	0.9997	33.9794		321251	1	40
336273	0.9985	27.9588		344159	1	40			333052	1	40		330634	1	40
346590	1	40		354472	0.9989	29.2082			343189	1	40		340754	1	40
356902	0.9991	30		365014	1	40			352326	1	40		349895	1	40
367445	1	40		375331	1	40			361462	1	40		359031	1	40
377762	0.9991	30		385867	1	40			371511	1	40		369080	1	40
388298	1	40		396179	1	40			381973	1	40		379542	0.9994	31.549
398610	0.9997	33.9794		406493	1	40			392437	0.9997	33.9794		390006	0.9994	31.549
408924	0.9997	33.9794		416807	1	40			401808	0.9988	28.8606		399390	1	40
419238	1	40		427124	1	40			411947	0.9997	33.9794		409514	0.9994	31.549
429555	0.9991	30		437441	1	40			421082	1	40		418652	0.9994	31.549
439872	1	40		447756	1	40			430217	1	40		427787	0.9994	31.549
450187	0.9997	33.9794		458068	1	40			440266	0.9997	33.9794		437835	1	40
460499	0.9997	33.9794		468385	1	40			450524	0.9997	33.9794		448090	1	40
470816	0.9994	31.549		478693	0.9994	31.549			459660	1	40		457229	1	40
481123	0.9997	33.9794		489008	1	40			469706	1	40		467275	1	40
491439	1	40		499327	0.9994	31.549			479754	0.9997	33.9794		477323	1	40
501758	1	40		510445	0.9994	31.549			490668	1	40		488237	1	40
512876	1	40		520991	0.9994	31.549			500801	0.9997	33.9794		498367	1	40
523421	1	40		531413	1	40			509937	1	40		507506	1	40
533844	1	40		541731	1	40			520396	0.9994	31.549		517967	0.9989	29.2082
544162	0.9997	33.9794		552048	0.9994	31.549			529432	1	40		527348	0.9076	10.3386
554478	1	40		562363	1	40			539570	1	40		537136	1	40
564794	1	40		572676	1	40			548707	1	40		546276	1	40
575107	0.9997	33.9794		582991	1	40			558755	0.9997	33.9794		556324	1	40
585422	1	40		593307	1	40			569014	0.9994	31.549		566581	0.9994	31.549
595738	0.9991	30		603621	0.9994	31.549			578141	1	40		575721	1	40
606051	0.9997	33.9794		613936	0.9978	26.3827			588604	0.9997	33.9794		586173	1	40
616369	1	40		624254	1	40			599521	1	40		597090	0.9994	31.549
626685	0.9991	30		634568	0.9994	31.549			609827	1	40		607391
636998	0.9997	33.9794		644882	1	40			618964	0.9997	33.9794		616533	1	40
647313	1	40		655279	1	40			629427	0.9994	31.549		626996	1	40
657710	0.9994	31.549		665597	1	40			638812	0.9997	33.9794		636381	1	40
668028	0.9997	33.9794		675911	0.9994	31.549			648943	1	40		646512	1	40
678342	0.9997	33.9794		686077	0.9994	31.549			658081	1	40		655650	1	40
688507	0.9991	30		696394	1	40			668542	0.9997	33.9794		666111	1	40
698825	0.9994	31.549		706710	1	40			677577	1	40		675493	0.9076	10.3386
709141	1	40		717021	1	40			687677	0.9997	33.9794		685244	0.9994	31.549
719452	0.9994	31.549		727338	0.9989	29.2082			696815	0.9988	28.8606		694384	1	40
729768	0.9997	33.9794		737657	0.9994	31.549			706866	0.9997	33.9794		704435	1	40
740088	0.9997	33.9794		747971	0.9994	31.549			717125	0.9997	33.9794		714691	1	40
750402	0.9994	31.549		758279	0.9994	31.549			726263	0.9994	31.549		723832	1	40
760709	1	40		768591	0.9994	31.549			737179	0.9997	33.9794		734748	1	40
771021	0.9994	31.549		778910	1	40			747313	1	40		744882	1	40
781341	1	40		789229	0.9994	31.549			756449	1	40		754018	1	40
791659	1	40		799539	1	40			766499	0.9997	33.9794		764068	1	40
801970	1	40		809851	0.9994	31.549			776757	1	40		774324	0.9994	31.549
812281	0.9994	31.549		820246	0.9994	31.549			785892	0.9994	31.549		783461	1	40
822677	0.9997	33.9794		830558	1	40			795030	1	40		792599	1	40
832989	0.9997	33.9794		840873	1	40			805078	0.9997	33.9794		802647	0.9994	31.549
843304	1	40		851269	1	40			815994	1	40		813560	1	40
853700	0.9988	28.8606		861587	1	40			825131	0.9997	33.9794		822700	1	40
864018	0.9997	33.9794		871898	1	40			836047	0.9997	33.9794		833616	1	40
874329	1	40		882211	1	40			846966	1	40		844532	1	40
884642	1	40		892533	1	40			856103	1	40		853672	1	40
894964	1	40		902844	1	40			866152	0.9997	33.9794		863721	1	40
905275	1	40		913159	0.9994	31.549			877072	1	40		874638	1	40
915589	0.9994	31.549		923474	1	40			886208	1	40		883777	1	40
925905	0.9991	30		933786	1	40			896257	0.9997	33.9794		893827	0.9994	31.549
936217	0.9994	31.549		944104	0.9994	31.549			907172	0.9997	33.9794		904741	1	40
946534	0.9997	33.9794		954420	1	40			918088	0.9997	33.9794		915654	1	40
956851	1	40		964735	0.9994	31.549			927226	1	40		924795	1	40
967166	0.9973	25.5284		975124	1	40			937276	0.9991	30		934846	0.9994	31.549
977555	0.9997	33.9794		985442	1	40			948187	1	40		945756	1	40
987873	1	40		995757	1	40			959102	0.9988	28.8606		956671	1	40
998188	1	40		1006068	1	40			970678	0.9997	33.9794		968247	1	40
1008499	0.9991	30		1016388	1	40			981139	0.9997	33.9794		978708	1	40
1018819	1	40		1026787	1	40			991291	1	40		988860	1	40
1029218	0.9997	33.9794		1037189	1	40			1001753	0.9997	33.9794		999322	1	40
1039620	0.9997	33.9794		1047503	1	40			1011884	1	40		1009453	1	40
1049938	0.9991	30		1057825	1	40			1022256	1	40		1019826	0.9994	31.549
1060256	0.9997	33.9794		1068141	0.9994	31.549			1032943	0.9997	33.9794		1030512	1	40
1070572	0.9947	22.6761		1078521	1	40			1043097	1	40		1040666	1	40
1080952	1	40		1088839	1	40			1054089	1	40		1051658	1	40
1091270	1	40		1099158	1	40			1064464	0.9997	33.9794		1062034	0.9994	31.549
1101589	1	40		1108690	1	40			1074824	1	40		1072393	1	40
1111121	1	40		1119009	1	40			1084973	1	40		1082544	0.9989	29.2082
1121440	1	40		1129322	1	40			1095969	1	40		1093538	1	40
1131753	1	40		1139640	1	40			1106659	1	40		1104228	1	40
1142071	1	40		1149955	1	40			1116351	1	40		1113921	0.9994	31.549
1152386	1	40		1160356	1	40			1127036	1	40		1124605	1	40
1162787	0.9997	33.9794		1170758	1	40			1137422	0.9997	33.9794		1134991	1	40
1173189	0.9994	31.549		1181075	1	40			1148341	1	40		1145911	0.9994	31.549
1183506	0.9991	30		1191394	1	40			1159027	1	40		1156596	1	40
1193825	1	40		1201711	1	40			1169950	0.9991	30		1167519	1	40
1204142	1	40		1212026	1	40			1180641	1	40		1178211	0.9994	31.549
1214457	1	40		1222344	1	40			1190331	1	40		1187901	0.9994	31.549
1224775	0.9994	31.549		1232663	1	40			1201018	1	40		1198587	1	40
1235094	0.9991	30		1242981	1	40			1211404	1	40		1208973	1	40
1245412	0.9997	33.9794		1253299	1	40			1222325	1	40		1219894	1	40
1255730	0.9997	33.9794		1263698	1	40			1233012	1	40		1230581	1	40
1266129	1	40		1274014	1	40			1243934	1	40		1241503	1	40
1276445	0.9997	33.9794		1284335	1	40			1254622	1	40		1252191	1	40
1286766	0.9997	33.9794		1294730	1	40			1265309	1	40		1262879	0.9994	31.549
1297161	1	40		1305129	1	40			1275995	0.9997	33.9794		1273565	0.9994	31.549
1307560	0.9997	33.9794		1315532	1	40			1286686	1	40		1284255	0.9994	31.549
1317963	1	40		1325711	1	40			1297375	1	40		1294944	1	40
1328142	0.9997	33.9794		1336112	1	40			1308063	1	40		1305632	0.9994	31.549
1338543	1	40		1346425	1	40			1318751	0.9997	33.9794		1316320	1	40
1348856	0.9997	33.9794		1356743	1	40			1329442	0.9997	33.9794		1327011	0.9994	31.549
1359174	0.9997	33.9794		1367143	1	40			1340130	0.9988	28.8606		1337699	0.9994	31.549
1369574	0.9997	33.9794		1377546	1	40			1350818	0.9997	33.9794		1348388	0.9989	29.2082
1379977	1	40		1387944	1	40			1361508	0.9997	33.9794		1359077	1	40
1390375	1	40		1398259	1	40			1372194	0.9994	31.549		1369765	0.9994	31.549
1400690	1	40		1408576	1	40			1382881	0.9991	30		1380451	0.9994	31.549
1411007	0.9997	33.9794		1418978	1	40			1393568	0.9997	33.9794		1391136	0.9994	31.549
1421409	0.9997	33.9794		1429379	1	40			1404257	0.9985	27.9588		1401827	0.9994	31.549
1431810	1	40		1439779	1	40			1414937	0.9985	27.9588		1412507	0.9994	31.549
1442210	0.9997	33.9794		1450178	1	40			1425614	0.9994	31.549		1423184	0.9994	31.549
1452609	1	40		1460492	1	40			1436303	0.997	25.0864		1433874	0.9978	26.3827
1462923	1	40		1470893	1	40			1446987	0.992	20.9151		1444558	0.9983	27.4473
1473324	1	40		1481212	1	40			1457693	0.9914	20.6048		1455252	0.9917	20.7572
1483643	1	40		1491530	1	40			1468398	0.9918	20.8092		1465954	0.9874	18.962
1493961	1	40		1501701	1	40			1479230	0.9833	17.7469		1476674	0.9771	16.3827
1504132	1	40		1512106	1	40			1489924	0.9841	17.9588		1487489	0.9934	21.7393
1514537	1	40		1522513	1	40			1500612	0.9871	18.8606		1498179	0.9928	21.3668
1524944	1	40		1532924	1	40			1511289	0.9994	31.549		1508863	0.9978	26.3827
1535355	1	40		1543249	0.9994	31.549			1521978	0.9988	28.8606		1519548	0.9994	31.549
1545679	1	40		1553618	0.9994	31.549			1532663	0.9982	27.2125		1530232	1	40
1556048	1	40		1563940	0.9994	31.549			1543352	0.9994	31.549		1540921	1	40
1566370	1	40		1573518	0.9994	31.549			1554033	0.9988	28.8606		1551602	1	40
1575948	1	40		1583099	1	40			1564718	0.9994	31.549		1562289	0.9989	29.2082
1585530	1	40		1592765	0.9994	31.549			1575407	0.9994	31.549		1572976	1	40
1595195	0.9997	33.9794		1603088	1	40			1586089	0.9994	31.549		1583658	1	40
1605519	1	40		1613403	1	40			1596775	1	40		1594345	0.9994	31.549
1615834	1	40		1623795	1	40			1607461	0.9985	27.9588		1605030	1	40
1626226	1	40		1634198	1	40			1618150	0.9997	33.9794		1615719	1	40
1636629	1	40		1644587	1	40			1628837	1	40		1626407	0.9994	31.549
1647018	1	40		1654980	1	40			1639517	0.9997	33.9794		1637086	1	40
1657411	1	40		1665382	1	40			1650206	1	40		1647776	0.9994	31.549
1667813	1	40		1675769	0.9994	31.549			1660897	1	40		1658466	1	40
1678199	0.9997	33.9794		1686155	1	40			1671585	0.9994	31.549		1669154	1	40
1688586	0.9997	33.9794		1696564	1	40			1682273	0.9997	33.9794		1679842	1	40
1698995	1	40		1706966	0.9989	29.2082			1692961	1	40		1690531	0.9994	31.549
1709395	0.9962	24.0894		1717376	0.9803	17.0333			1703651	1	40		1701220	1	40
1719819	0.9865	18.6646		1727830					1714338	1	40		1711907	1	40
1730403	0.9509	13.0803		1738603	0.9912	20.5061			1725027	1	40		1722596	1	40
1741039	0.9918	20.8092		1749031	0.9846	18.0967			1735489	1	40		1733058	1	40
1751477	0.9819	17.3993		1759503	0.9759	16.1618			1746172	1	40		1743742	0.9994	31.549
1761933	0.9885	19.3554		1769951	0.9896	19.7881			1756859	1	40		1754429	0.9994	31.549
1772390	0.9979	26.5758		1780375	0.9934	21.7393			1767549	0.9997	33.9794		1765118	1	40
1782812	0.9976	26.0206		1790794	0.9994	31.549			1778236	1	40		1775805	1	40
1793226	0.9988	28.8606		1801212	1	40			1788923	0.9997	33.9794		1786492	1	40
1803643	0.9997	33.9794		1811600	1	40			1799610	0.9994	31.549		1797179	1	40
1814031	0.9994	31.549		1822011	1	40			1810297	0.9997	33.9794		1807866	1	40
1824442	0.9994	31.549		1832419	1	40			1820986	1	40		1818555	1	40
1834850	0.9997	33.9794		1842809	1	40			1831673	1	40		1829242	1	40
1845240	1	40		1853220	1	40			1842361	1	40		1839930	1	40
1855651	1	40		1863626	1	40			1853050	1	40		1850620	0.9994	31.549
1866057	1	40		1874037	1	40			1863742	1	40		1861311	0.9994	31.549
1876468	1	40		1884448	0.9994	31.549			1874431	1	40		1872000	1	40
1886878	1	40		1894859	1	40			1885118	0.9997	33.9794		1882686	0.9994	31.549
1897290	1	40		1905271	1	40			1895992	1	40		1893561	0.9994	31.549
1907702	0.9994	31.549		1915683	1	40			1906042	1	40		1903611	1	40
1918114	1	40		1926116	1	40			1924482	0.9997	33.9794		1914071	1	40
1928547	1	40		1936527	1	40			1933868	0.9997	33.9794		1922053	0.9994	31.549
1938958	1	40		1946940	1	40			1943250	1	40		1931437	1	40
1949371	1	40		1957354	1	40			1952972	1	40		1940819	1	40
1959785	1	40		1969891	1	40			1963031	0.9997	33.9794		1950541	1	40
1972322	0.9997	33.9794		1980323	1	40			1972166	1	40		1960597
1982754	1	40		1990736	1	40			1981609	1	40		1969737	0.9989	29.2082
1993167	1	40		2001150	1	40			1991658	1	40		1979180	1	40
2003581	1	40		2011561	1	40			2001040	0.9988	28.8606		1989227	1	40
2013992	1	40		2021972	0.9994	31.549			2011503	0.9997	33.9794		1998609	1	40
2024402	1	40		2032380	1	40			2021227	0.9997	33.9794		2009072	1	40
2034811	1	40		2042794	1	40			2031364	1	40		2018796	1	40
2045225	1	40		2053199	1	40			2041501	1	40		2028933	1	40
2055630	1	40		2063611	1	40			2051635	1	40		2039070	1	40
2066042	1	40		2074021	1	40			2060771	1	40		2049201	0.9994	31.549
2076452	1	40		2084433	0.9994	31.549			2070822	1	40		2058340	1	40
2086863	1	40		2094846	1	40			2081741	1	40		2068391	1	40
2097277	1	40		2105257	1	40			2092116	1	40		2079310	1	40
2107688	1	40		2116380	1	40			2101500	1	40		2089683	0.9989	29.2082
2118811	1	40		2126792	1	40			2110884	0.9997	33.9794		2099069	1	40
2129223	1	40		2137203	1	40			2121347	1	40		2108453	0.9994	31.549
2139634	1	40		2147592	1	40			2130731	1	40		2118913	1	40
2150023	1	40		2158007	1	40			2141196	1	40		2128300	1	40
2160438	1	40		2168421	1	40			2151883	0.9997	33.9794		2138764	0.9989	29.2082
2170852	1	40		2178812	1	40			2161933	0.9997	33.9794		2149452	1	40
2181243	1	40		2189224	1	40			2172847	1	40		2159502	1	40
2191655	1	40		2199637	0.9994	31.549			2183309	1	40		2170416	0.9994	31.549
2202067	0.9994	31.549		2210051	1	40			2193774	0.9997	33.9794		2180879	0.9994	31.549
2212482	1	40		2220464	1	40			2203159	1	40		2191340	1	40
2222895	1	40		2230873	1	40			2213300	1	40		2200728	1	40
2233304	1	40		2241282	1	40			2222437	1	40		2210866	1	40
2243713	1	40		2251693	1	40			2231822	0.9997	33.9794		2220004	1	40
2254124	1	40		2262104	1	40			2240961	1	40		2229388	1	40
2264535	0.9997	33.9794		2272516	0.9994	31.549			2250061	1	40		2238528	0.9994	31.549
2274946	1	40		2282927	1	40			2259161	1	40		2247627	1	40
2285358	1	40		2293333	1	40			2268547	0.9997	33.9794		2256727	1	40
2295764	0.9997	33.9794		2303743	1	40			2277686	1	40		2266114	0.9994	31.549
2306174	0.9997	33.9794		2314145	0.9994	31.549			2287071	0.9997	33.9794		2275253	0.9994	31.549
2316575	1	40		2324557	0.9983	27.4473			2296797	1	40		2284637	1	40
2326985	0.9997	33.9794		2334962	1	40			2306521	0.9991	30		2294366	1	40
2337393	0.9997	33.9794		2345367	0.9989	29.2082			2315658	1	40		2304090	1	40
2347796	0.9985	27.9588		2355768	0.9994	31.549			2325046	1	40		2313224	1	40
2358198	1	40		2366195	1	40			2334434	1	40		2322612	1	40
2368626				2376416	1	40			2343820	0.9994	31.549		2332000	1	40
2368626				2386823	1	40			2352959	1	40		2341386	1	40
2378847	0.9997	33.9794		2397233	1	40			2364545	1	40		2350525	1	40
2389254	0.9997	33.9794		2407639	0.9994	31.549			2374886	1	40		2362114	1	40
2399664	1	40		2418045	0.9989	29.2082			2387087	1	40		2372452	1	40
2410069	0.9997	33.9794		2428457	1	40			2397239	1	40		2384657	0.9994	31.549
2420474	1	40		2438864	0.9994	31.549			2407390	0.9997	33.9794		2394808	1	40
2430888	1	40		2449277	1	40			2417853	0.9994	31.549		2404960	0.9994	31.549
2441294	0.9997	33.9794		2459687	1	40			2428311	1	40		2415422	1	40
2451708	1	40		2470098	1	40			2438773	1	40		2425880	1	40
2462118	0.9997	33.9794		2480509	1	40			2449236	1	40		2436342	1	40
2472529	1	40		2490923	1	40			2459617	0.9997	33.9794		2446805	1	40
2482940	0.9997	33.9794		2501334	1	40			2470078	1	40		2457187	0.9994	31.549
2493354	0.9997	33.9794		2511747	1	40			2480456	0.9997	33.9794		2467647	1	40
2503765	0.9997	33.9794		2522158	0.9994	31.549			2490918	1	40		2478026	0.9994	31.549
2514178	1	40		2532574	1	40			2500302	1	40		2488487	1	40
2524589	0.9994	31.549		2542675	1	40			2509687	1	40		2497871	1	40
2535005	1	40		2553089	1	40			2520149	1	40		2507256	1	40
2545106	0.9994	31.549		2563500	1	40			2530609	1	40		2517718	0.9994	31.549
2555520	1	40		2573913	1	40			2541069	0.9997	33.9794		2528179	0.9994	31.549
2565931	0.9997	33.9794		2584325	0.9994	31.549			2551532	1	40		2538638	0.9994	31.549
2576344	1	40		2594737	0.9994	31.549			2562217	1	40		2549101	1	40
2586756	1	40		2605151	1	40			2571603	1	40		2559786	1	40
2597167	1	40		2615564	1	40			2582064	0.9997	33.9794		2569171	0.9989	29.2082
2607582	0.9997	33.9794		2625972	0.9994	31.549			2591447	0.9997	33.9794		2579633	1	40
2617995	1	40		2636380	1	40			2601913	1	40		2589016	0.9994	31.549
2628402	1	40		2646792	1	40			2612602	1	40		2599481	0.9994	31.549
2638811	1	40		2657204	0.9994	31.549			2621988	1	40		2610171	1	40
2649223	1	40		2667611	1	40			2632453	1	40		2619554	1	40
2659634	1	40		2678014	0.9994	31.549			2642914	1	40		2630022	1	40
2670042	1	40		2688418	0.9989	29.2082			2653371	1	40		2640483	1	40
2680444	0.9994	31.549		2698826	1	40			2664059	0.9994	31.549		2650940	1	40
2690847	1	40		2709241	0.9994	31.549			2674798	1	40		2661628	1	40
2701257	0.9994	31.549		2719650	0.9917	20.7572			2685485	1	40		2672368	0.9994	31.549
2711671	0.9985	27.9588		2730098	0.9961	23.9794			2695619	1	40		2683054	1	40
2722093	0.9973	25.5284		2740530	0.9847	18.1248			2705748	0.9997	33.9794		2693188	1	40
2732534	0.9962	24.0894		2751235	0.9445	12.5493			2716088	1	40		2703317	0.9994	31.549
2743000	0.9364	11.9586		2761930	0.9565	13.6051			2726506	1	40		2713654	0.9994	31.549
2753742	0.9586	13.8195		2772649	0.9577	13.7263			2736014	1	40		2724075	1	40
2764419	0.9493	12.9414		2783390	0.9198	10.9528			2746356	1	40		2733583	1	40
2775171	0.9389	12.1325		2794258	0.9354	11.891			2756919	1	40		2743922	1	40
2786043	0.93	11.5428		2804930	0.9685	15.0031			2766306	1	40		2754488	1	40
2796778	0.9489	12.9073		2815495	0.989	19.5468			2776768	1	40		2763872	1	40
2807405	0.9621	14.2022		2825932	0.9983	27.4473			2787229	1	40		2774337	1	40
2817930	0.9935	21.8046		2836341	0.9978	26.3827			2797690	1	40		2784798	1	40
2828361	0.9979	26.5758		2846746	0.9989	29.2082			2807821	1	40		2795259	1	40
2838772	0.9997	33.9794		2857158	0.9994	31.549			2818164	0.9997	33.9794		2805390	1	40
2849178	0.9991	30		2867557	0.9989	29.2082			2828730	0.9997	33.9794		2815730	1	40
2859578	0.9991	30		2877961	1	40			2838118	1	40		2826299	1	40
2869987	0.9997	33.9794		2888367	1	40			2848632	1	40		2835684	1	40
2880392	1	40		2898779	1	40			2859095	1	40		2846202	0.9994	31.549
2890798	0.9997	33.9794		2909185	0.9994	31.549			2869558	0.9997	33.9794		2856664	1	40
2901210	1	40		2919593	1	40			2880074	1	40		2867127	1	40
2911615	0.9997	33.9794		2930002	1	40			2890414	0.9994	31.549		2877643	1	40
2922024	0.9994	31.549		2940411	1	40			2900973	1	40		2887980	1	40
2932433	1	40		2950816	0.9994	31.549			2910361	0.9994	31.549		2898542	1	40
2942842	1	40		2961226	1	40			2920824	0.9997	33.9794		2907927	1	40
2953246	1	40		2971636	1	40			2931283	1	40		2918393	1	40
2963657	0.9997	33.9794		2982041	0.9994	31.549			2941742	1	40		2928852	1	40
2974067	1	40		2992452	1	40			2952428	0.9997	33.9794		2939311	1	40
2984471	1	40		3002862	0.9994	31.549			2962788	1	40		2949997	1	40
2994883	1	40		3013272	1	40			2973476	1	40		2960357	1	40
3005292	1	40		3023995	1	40			2983609	1	40		2971045	1	40
3015703	1	40		3034405	1	40			2993742	1	40		2981177	0.9994	31.549
3026426	1	40		3044816	1	40			3004081	1	40		2991311	1	40
3036836	1	40		3055493	1	40			3014501	1	40		3001647	1	40
3047247	0.9994	31.549		3065908	1	40			3024008	1	40		3012070	1	40
3057924	1	40		3076319	1	40			3034145	1	40		3021577	1	40
3068339	0.9997	33.9794		3086691	1	40			3044487	1	40		3031714	1	40
3078750	1	40		3096641	1	40			3054949	1	40		3042053	1	40
3089122	1	40		3107051	0.9983	27.4473			3065116	1	40		3052518	1	40
3099072	1	40		3117463	0.9994	31.549			3075809	0.9994	31.549		3073378	1	40
3109483	0.9997	33.9794		3127870	1	40			3085940	1	40		3083507	0.9994	31.549
3119893	1	40		3138279	1	40			3096074	1	40		3093640	1	40
3130301	1	40		3148689	1	40			3106536	1	40		3104105	1	40
3140710	1	40		3158637	1	40			3116723	0.9997	33.9794		3124428	1	40
3151120	1	40		3169048	0.9994	31.549			3126859	0.9997	33.9794		3134764	1	40
3161068	1	40		3179460	1	40			3137195	1	40		3145226	1	40
3171478	0.9994	31.549		3189871	1	40			3147657	1	40		3165552	0.9989	29.2082
3181891	1	40		3200282	1	40			3157849	1	40		3176016	1	40
3192302	1	40		3210695	1	40			3167985	1	40		3196889	1	40
3202713	1	40		3221107	1	40			3178447	1	40		3207021	1	40
3213126	0.9997	33.9794		3231515	0.9989	29.2082			3188636	0.9997	33.9794		3217483	1	40
3223538	1	40		3242132	1	40			3199320	0.9994	31.549		3227946	1	40
3233946	0.9997	33.9794		3252747	1	40			3209452	1	40		3238408	0.9994	31.549
3244563	1	40		3263158	0.9994	31.549			3219914	1	40		3248785	1	40
3255178	0.9997	33.9794		3273561	1	40			3230377	1	40		3259246	1	40
3265588	0.9997	33.9794		3283973	1	40			3240838	1	40		3268629	0.9989	29.2082
3275992	0.9997	33.9794		3294382	0.9989	29.2082			3251216	1	40		3279086	0.9994	31.549
3286404	0.9997	33.9794		3304795	0.9994	31.549			3261677	1	40		3289547	1	40
3296812	0.9997	33.9794		3315205	0.9989	29.2082			3271061	0.9994	31.549		3300234	1	40
3307226	1	40		3325611	1	40			3281517	0.9994	31.549		3309617	1	40
3317635	1	40		3336019	1	40			3291978	0.9997	33.9794		3320081	1	40
3328041	0.9994	31.549		3346425	0.9994	31.549			3302665	0.9997	33.9794		3330545	1	40
3338450	1	40		3356834	0.9994	31.549			3312051	1	40		3341038	0.9994	31.549
3348856	0.9994	31.549		3367241	0.9994	31.549			3322512	1	40		3361587	1	40
3359264	0.9994	31.549		3377646	1	40			3332976	0.9915	20.655		3371923	1	40
3369670	1	40		3388057	0.9989	29.2082			3343468	0.9997	33.9794		3392472	1	40
3380077	0.9997	33.9794		3398469	1	40			3353884	1	40		3402811	0.9994	31.549
3390490	1	40		3408876	1	40			3364018	1	40		3413232	1	40
3400900	0.9997	33.9794		3419282	0.9994	31.549			3374354	1	40		3423568	1	40
3411307	0.9994	31.549		3429687	1	40			3384770	0.9997	33.9794		3444573	1	40
3421713	1	40		3440092	1	40			3394903	1	40		3454910	0.9989	29.2082
3432118	0.9997	33.9794		3450501	1	40			3405244	0.9997	33.9794		3465603	0.9994	31.549
3442523	1	40		3460910	1	40			3415663	1	40		3476522	1	40
3452932	1	40		3471322	1	40			3425999	0.9997	33.9794		3487215	1	40
3463341	0.9997	33.9794		3481727	1	40			3436873	0.9997	33.9794		3497907	1	40
3473753	0.9985	27.9588		3492135	0.9994	31.549			3447004	1	40		3508599	1	40
3484158	1	40		3502541	1	40			3457346	1	40		3520295	1	40
3494565	0.9997	33.9794		3512958	1	40			3468036	1	40		3530988	1	40
3504972	0.9982	27.2125		3523371	1	40			3478956	1	40		3542292	1	40
3515389	1	40		3533166	1	40			3489649	1	40		3553372	1	40
3525802	0.9994	31.549		3543577	1	40			3500341	1	40		3564453	1	40
3535597	0.9997	33.9794		3553986	0.9994	31.549			3511033	1	40		3575533	1	40
3546008	0.9997	33.9794		3564394	0.9989	29.2082			3522729	1	40		3586614	1	40
3556417	1	40		3574804	1	40			3533419	1	40		3597695	1	40
3566824	0.9991	30		3585213					3544723	1	40		3609001	1	40
3577235	1	40		3595644	1	40			3555806	0.9997	33.9794		3620702	1	40
3587666	0.9988	28.8606		3606053	0.9994	31.549			3566884	1	40		3631783	1	40
3598075	0.9997	33.9794		3616464	0.9994	31.549			3577964	0.9997	33.9794		3642864	1	40
3608484	1	40		3627492	0.9497	12.9757			3589048	1	40		3653941	1	40
3618895	0.9997	33.9794		3637815	1	40			3600129	0.9997	33.9794		3665209	1	40
3629833	1	40		3648532	0.9994	31.549			3611432	1	40		3676291	1	40
3640246	1	40		3658631	0.9994	31.549			3623136	1	40		3687366	1	40
3650963	0.9997	33.9794		3669040	1	40			3634214	0.9997	33.9794		3698446	1	40
3661062	1	40		3679453	0.9994	31.549			3645295	1	40		3709529	0.9994	31.549
3671471	1	40		3688389	1	40			3656375	0.8951	9.78811		3720601	1	40
3681883	1	40		3698733	1	40			3667643	1	40		3731680	1	40
3690820	0.9991	30		3709077	0.9994	31.549			3678722	1	40		3742760	1	40
3701164	0.9994	31.549		3719420	0.9994	31.549			3689800	1	40		3753836	0.9994	31.549
3711509	0.9991	30		3729762	1	40			3700880	1	40		3765539	1	40
3721850	0.9991	30		3740425	1	40			3711959	1	40		3776619	1	40
3732193	0.9991	30		3749362	0.9989	29.2082			3723032	0.9997	33.9794		3787701	1	40
3742856	1	40		3760025	1	40			3734114	1	40		3798783	1	40
3751792	0.9997	33.9794		3768962	0.9983	27.4473			3745191	1	40		3809862	1	40
3762456	0.9994	31.549		3777898	0.9983	27.4473			3756269	0.9994	31.549		3820941	0.9989	29.2082
3771392	0.9988	28.8606		3788564	0.9994	31.549			3767970	1	40		3832020	1	40
3780328	1	40		3798908	0.9989	29.2082			3779053	1	40		3843096	1	40
3790994	0.9997	33.9794		3807845	1	40			3790135	1	40		3854175	1	40
3801339	0.9997	33.9794		3818506	1	40			3801214	1	40		3865477	0.9994	31.549
3810276	1	40		3828849	0.9994	31.549			3812296	1	40		3876559	1	40
3820937	0.9997	33.9794		3839086	1	40			3823374	1	40		3887861	1	40
3831280	0.9991	30		3849620	1	40			3834451	1	40		3898938	1	40
3841517	0.9982	27.2125							3845530	0.9997	33.9794		3910016	1	40
3852054									3856606	1	40		3921095	1	40
3852054									3867907	1	40		3932179	0.9994	31.549
									3878990	1	40		3943258	0.9994	31.549
									3890292	1	40		3954334	1	40
									3901372	1	40		3965407	1	40
									3912447	0.9997	33.9794		3976483	1	40
									3923526	1	40		3987555	1	40
									3934612	1	40		3998635	1	40
									3945691	1	40		4009707	1	40
									3956765	0.9997	33.9794		4020788	1	40
									3967841	1	40		4032483	1	40
									3978914	0.9997	33.9794		4043564	1	40
									3989989	1	40		4054644	1	40
									4001066	1	40		4065724	1	40
									4012138	0.9997	33.9794		4076186	0.9994	31.549
									4023222	1	40		4087259	0.9989	29.2082
									4034917	1	40		4097953	1	40
									4045995	0.9997	33.9794		4109035	1	40
									4057078	0.9997	33.9794		4120124	1	40
									4068158	1	40		4131204	1	40
									4078616	0.9997	33.9794		4142283	1	40
									4089695	1	40		4153366	1	40
									4100387	1	40		4164447	0.9994	31.549
									4111466	0.9976	26.0206		4175753	1	40
									4122558	0.9994	31.549		4186828	1	40
									4133635	1	40		4198137	1	40
									4144714	1	40		4209210	1	40
									4155800	1	40		4220291	1	40
									4166877	1	40		4231364	1	40
									4178184	1	40		4242436	0.9994	31.549
									4189259	0.9994	31.549		4253517	0.9994	31.549
									4200568	1	40		4264596	1	40
									4211644	1	40		4275674	1	40
									4222722	0.9997	33.9794		4286752	0.9994	31.549
									4233795	1	40		4297824	1	40
									4244869	1	40		4308903	0.9994	31.549
									4255950	0.9997	33.9794		4319975	1	40
									4267027	0.9997	33.9794		4331054	1	40
									4278108	1	40		4342753	1	40
									4289182	1	40		4353831	1	40
									4300258	0.9997	33.9794		4364909	1	40
									4311333	1	40		4375990	1	40
									4322406	0.9997	33.9794		4386453	1	40
									4333488	1	40		4397533	1	40
									4345187	1	40		4408224	1	40
									4356262	1	40		4418911	1	40
									4367343	0.9997	33.9794		4429987	1	40
									4378424	0.9997	33.9794		4440679	1	40
									4388884	1	40		4451756	0.9989	29.2082
									4399966	1	40		4462268	1	40
									4410654	1	40		4472782	1	40
									4421342	1	40		4483294	1	40
									4432421	1	40		4493987	1	40
									4443113	1	40		4505070	1	40
									4454188	1	40		4516149	1	40
									4464699	1	40		4526840	1	40
									4475213	1	40		4537920	1	40
									4485728	1	40		4548997	1	40
									4496421	1	40		4559511	1	40
									4507504	1	40		4569974	1	40
									4518583	0.9997	33.9794		4580666	1	40
									4529274	0.9997	33.9794		4591741	1	40
									4540351	1	40		4602249	1	40
									4551428	1	40		4613318	1	40
									4561945	1	40		4623831	1	40
									4572408	1	40		4634292	1	40
									4583097	0.9997	33.9794		4644978	1	40
									4594172	1	40		4655491	1	40
									4604680	1	40		4665950	1	40
									4615749	0.9997	33.9794		4676635	1	40
									4626262	0.9997	33.9794		4687145	0.9994	31.549
									4636723	0.9997	33.9794		4698224	1	40
									4647409	0.9997	33.9794		4708915	0.9994	31.549
									4657922	1	40		4719992	1	40
									4668380	1	40		4730679	0.9989	29.2082
									4679066	1	40		4741748	0.9994	31.549
									4689578	1	40		4752259	0.9994	31.549
									4700658	1	40		4762718	0.9994	31.549
									4711346	1	40		4773407	1	40
									4722423	0.9997	33.9794		4783535	1	40
									4733108	1	40		4792989	0.9994	31.549
									4744178	0.9997	33.9794		4803326	1	40
									4754689	1	40		4814018	1	40
									4765149	0.9997	33.9794		4823474	1	40
									4775838	1	40		4833810	1	40
									4785966	1	40		4844502	1	40
									4795419	1	40		4855191	1	40
									4805760	1	40		4866293	0.9994	31.549
									4816449	0.9997	33.9794		4875745	0.9994	31.549
									4825905	0.9997	33.9794		4886082	1	40
									4836244	1	40		4896774	0.9994	31.549
									4846933	0.9997	33.9794		4907462	1	40
									4857625	1	40		4917808	1	40
									4868724	1	40		4927940	1	40
									4878175	1	40		4937414	1	40
									4888516	0.9997	33.9794		4948702	1	40
									4899204	0.9994	31.549		4958942	0.9989	29.2082
									4909896	1	40		4969173	1	40
									4920239	0.9994	31.549		4979304	1	40
									4930371	0.9997	33.9794		4990594	1	40
									4939843	1	40		5000830	1	40
									4951133	1	40		5010962	1	40
									4961372	0.9997	33.9794		5022248	1	40
									4971604	0.9997	33.9794		5032496	0.9994	31.549
									4981735	1	40		5042731	1	40
									4993025	1	40		5052658	1	40
									5003261	0.9997	33.9794		5062904	0.9994	31.549
									5013393	1	40		5067426	0.9994	31.549
									5024679	1	40		5077353	1	40
									5034927	0.9997	33.9794		5087599	1	40
									5045162	0.9994	31.549		5092121	0.9994	31.549
									5055089	0.9994	31.549		5102363	0.9994	31.549
									5069857	0.9991	30		5112294	1	40
									5079784	0.9991	30		5122538	0.9994	31.549
									5094552	0.9988	28.8606		5132469	0.9994	31.549
									5104794	0.9994	31.549		5142401	1	40
									5114725	1	40		5152647	1	40
									5124969	0.9985	27.9588		5162891	1	40
									5134900	0.9979	26.5758		5167415	0.9994	31.549
									5144832	0.9994	31.549		5177659	0.9994	31.549
									5155078	0.9988	28.8606		5182181	0.9994	31.549
									5169846	0.9991	30		5192421	0.9994	31.549
									5184612	0.9988	28.8606		5202682	0.9989	29.2082
									5194872	0.9985	27.9588		5212924	0.9994	31.549
									5205112	0.9997	33.9794		5222862	0.9994	31.549
									5215364	0.9979	26.5758		5233104	1	40
									5225292	1	40		5237625	0.9994	31.549
									5240056	0.9988	28.8606		5247556	0.9994	31.549
									5249987	0.9988	28.8606		5257796	0.9989	29.2082
									5260227	0.9997	33.9794		5267729	1	40
									5270160	1	40		5277972	1	40
									5289448	0.9985	27.9588		5282495	0.9994	31.549
									5299688	0.9991	30		5287017	0.9994	31.549
									5309613	0.9991	30		5297258	0.9994	31.549
									5317424	1	40		5307182	1	40
									5327669	0.9985	27.9588		5314993	1	40
									5337907	0.9997	33.9794		5325239	0.9989	29.2082
									5347838	0.9991	30		5335476	0.9994	31.549
									5355647	0.9994	31.549		5345407	1	40
									5363461	0.9994	31.549		5353217	0.9989	29.2082
									5373682	0.9994	31.549		5361030	1	40
									5388647				5371251	0.9994	31.549
									5399589	0.9985	27.9588		5378597	0.9989	29.2082
									5409892	0.9965	24.437		5397158	0.9989	29.2082
													5407461	0.9989	29.2082
